# Supplementary material for: Synthesis of highly condensed phospholes by the Lewis acid-assisted dehydrogenative Mallory reaction under visible light irradiation
Source: Chem Sci. 2024 Nov 14;15(48):20413–20. doi: 10.1039/d4sc05657d (PMC11580199; doi:10.1039/d4sc05657d)
Supplement: SC-015-D4SC05657D-s002 [file SC-015-D4SC05657D-s002.cif]

# Supplementary Information (SI) for Chemical Science.
# This journal is © The Royal Society of Chemistry 2024

####################################################################### 
# 
# This file contains crystal structure data downloaded from the 
# Cambridge Structural Database (CSD) hosted by the Cambridge 
# Crystallographic Data Centre (CCDC).
# 
# Full information about CCDC data access policies and citation 
# guidelines are available at http://www.ccdc.cam.ac.uk/access/V1 
# 
# Audit and citation data items may have been added by the CCDC. 
# Please retain this information to preserve the provenance of 
# this file and to allow appropriate attribution of the data. 
# 
#######################################################################

data_3_autored
_database_code_depnum_ccdc_archive 'CCDC 2377855'
loop_
_audit_author_name
_audit_author_address
'Koji Hirano'
;Osaka University
Japan
;
_audit_update_record             
;
2024-08-16 deposited with the CCDC.	2024-11-13 downloaded from the CCDC.
;
_audit_creation_date             2024-06-18
_audit_creation_method           
;
Olex2 1.5
(compiled 2023.08.24 svn.re1ec1418 for OlexSys, GUI svn.r6817)
;
_shelx_SHELXL_version_number     2017/1
_chemical_name_common            ?
_chemical_name_systematic        ?
_chemical_formula_moiety         'C34 H21 O P, C6 H6'
_chemical_formula_sum            'C40 H27 O P'
_chemical_formula_weight         554.58
_chemical_melting_point          ?
_chemical_oxdiff_formula         'C40 P O H27'
loop_
_atom_type_symbol
_atom_type_description
_atom_type_scat_dispersion_real
_atom_type_scat_dispersion_imag
_atom_type_scat_source
C C 0.0181 0.0091 'International Tables Vol C Tables 4.2.6.8 and 6.1.1.4'
H H 0.0000 0.0000 'International Tables Vol C Tables 4.2.6.8 and 6.1.1.4'
O O 0.0492 0.0322 'International Tables Vol C Tables 4.2.6.8 and 6.1.1.4'
P P 0.2955 0.4335 'International Tables Vol C Tables 4.2.6.8 and 6.1.1.4'

_shelx_space_group_comment       
;
The symmetry employed for this shelxl refinement is uniquely defined
by the following loop, which should always be used as a source of
symmetry information in preference to the above space-group names.
They are only intended as comments.
;
_space_group_crystal_system      monoclinic
_space_group_IT_number           14
_space_group_name_H-M_alt        'P 1 21/c 1'
_space_group_name_Hall           '-P 2ybc'
loop_
_space_group_symop_operation_xyz
'x, y, z'
'-x, y+1/2, -z+1/2'
'-x, -y, -z'
'x, -y-1/2, z-1/2'

_cell_length_a                   8.3632(3)
_cell_length_b                   11.8180(5)
_cell_length_c                   28.4133(11)
_cell_angle_alpha                90
_cell_angle_beta                 97.436(3)
_cell_angle_gamma                90
_cell_volume                     2784.65(19)
_cell_formula_units_Z            4
_cell_measurement_reflns_used    7793
_cell_measurement_temperature    123(2)
_cell_measurement_theta_max      75.0190
_cell_measurement_theta_min      4.0130
_shelx_estimated_absorpt_T_max   0.946
_shelx_estimated_absorpt_T_min   0.850
_exptl_absorpt_coefficient_mu    1.120
_exptl_absorpt_correction_T_max  1.00000
_exptl_absorpt_correction_T_min  0.73930
_exptl_absorpt_correction_type   multi-scan
_exptl_absorpt_process_details   
;
CrysAlisPro 1.171.42.81a (Rigaku Oxford Diffraction, 2023)
Empirical absorption correction using spherical harmonics,
implemented in SCALE3 ABSPACK scaling algorithm.
;
_exptl_absorpt_special_details   ?
_exptl_crystal_colour            colourless
_exptl_crystal_colour_primary    colourless
_exptl_crystal_density_diffrn    1.323
_exptl_crystal_density_meas      ?
_exptl_crystal_density_method    ?
_exptl_crystal_description       prism
_exptl_crystal_F_000             1160
loop_
_exptl_crystal_face_index_h
_exptl_crystal_face_index_k
_exptl_crystal_face_index_l
_exptl_crystal_face_perp_dist
5 0 -6 0.0628
-3 6 4 0.0395
-3 -7 2 0.0306
0 -8 -2 0.0705
-1 3 -16 0.0205
1 0 18 0.0076

_exptl_crystal_size_max          0.153
_exptl_crystal_size_mid          0.133
_exptl_crystal_size_min          0.054
loop_
_exptl_oxdiff_crystal_face_indexfrac_h
_exptl_oxdiff_crystal_face_indexfrac_k
_exptl_oxdiff_crystal_face_indexfrac_l
_exptl_oxdiff_crystal_face_x
_exptl_oxdiff_crystal_face_y
_exptl_oxdiff_crystal_face_z
5.2780 0.4420 -6.4932 -0.8220 -0.5653 -0.0693
-2.9711 6.2701 4.4952 0.4811 0.3308 -0.8118
-2.7004 -6.6399 2.4957 0.4024 0.2768 0.8726
-0.2027 -7.5928 -2.4056 -0.0579 0.0685 0.9960
-0.5902 3.2753 -16.1640 -0.6011 0.7032 -0.3796
0.6945 -0.4654 17.7973 0.6496 -0.7602 0.0089

_exptl_transmission_factor_max   ?
_exptl_transmission_factor_min   ?
_diffrn_reflns_av_R_equivalents  0.0895
_diffrn_reflns_av_unetI/netI     0.0769
_diffrn_reflns_Laue_measured_fraction_full 0.984
_diffrn_reflns_Laue_measured_fraction_max 0.933
_diffrn_reflns_limit_h_max       10
_diffrn_reflns_limit_h_min       -9
_diffrn_reflns_limit_k_max       9
_diffrn_reflns_limit_k_min       -14
_diffrn_reflns_limit_l_max       34
_diffrn_reflns_limit_l_min       -35
_diffrn_reflns_number            17419
_diffrn_reflns_point_group_measured_fraction_full 0.984
_diffrn_reflns_point_group_measured_fraction_max 0.933
_diffrn_reflns_theta_full        67.684
_diffrn_reflns_theta_max         75.971
_diffrn_reflns_theta_min         4.056
_diffrn_ambient_temperature      123(2)
_diffrn_detector                 'Hybrid Pixel Array Detector'
_diffrn_detector_area_resol_mean 10.0000
_diffrn_detector_type            HyPix
_diffrn_measured_fraction_theta_full 0.984
_diffrn_measured_fraction_theta_max 0.933
_diffrn_measurement_details      
;
List of Runs (angles in degrees, time in seconds):

  # Type    Start    End  Width  t~exp~   \w     \q     \k     \f   Frames
#--------------------------------------------------------------------------
  1  \w    -68.00 -43.00   0.50   46.23    --  -42.93  -3.00  13.00   50
  2  \w    -19.00 102.00   0.50   46.23    --   42.93   3.00-169.00  242
  3  \w     82.00 107.00   0.50  184.91    --   96.50   3.00-169.00   50
  4  \w     19.00  77.00   0.50  184.91    --   96.50   3.00-169.00  116
  5  \w    127.00 152.00   0.50  184.91    --   96.50  -3.00  13.00   50
  6  \w    -70.00 -45.00   0.50  184.91    -- -108.01   3.00-169.00   50
  7  \w   -171.00 -69.00   0.50  184.91    -- -108.01  -3.00  13.00  204
  8  \w      4.00  30.00   0.50   46.23    --  -42.93  57.00-120.00   52
  9  \w    -93.00 -16.00   0.50   46.23    --  -42.93 125.00 -60.00  154
 10  \w    -65.00   0.00   0.50   46.23    --  -42.93  57.00-120.00  130
 11  \w    -47.00 -22.00   0.50   46.23    --  -42.93   3.00-169.00   50
 12  \w    -37.00   0.00   0.50   46.23    --   42.93 -19.00-180.00   74
 13  \w     22.00  48.00   0.50  184.91    --   96.50 -61.00 -30.00   52
 14  \w     24.00  49.00   0.50  184.91    --   96.50 -61.00-180.00   50
 15  \w     22.00  72.00   0.50  184.91    --   96.50 -77.00 -90.00  100
 16  \w     23.00  49.00   0.50  184.91    --   96.50 -61.00-150.00   52
 17  \w     78.00 138.00   0.50  184.91    --   96.50  45.00 150.00  120
 18  \w    -92.00 -42.00   0.50  184.91    -- -108.01  61.00  60.00  100
 19  \w    -55.00 -29.00   0.50  184.91    -- -108.01  30.00 120.00   52
 20  \w    -75.00 -43.00   0.50  184.91    -- -108.01 125.00 -60.00   64
 21  \w   -112.00 -41.00   0.50  184.91    -- -108.01 125.00-180.00  142
 22  \w    -57.00 -31.00   0.50  184.91    -- -108.01  30.00-180.00   52
 23  \w   -112.00 -80.00   0.50  184.91    -- -108.01 125.00 -60.00   64
 24  \w    -89.00 -39.00   0.50  184.91    -- -108.01  61.00 -30.00  100
 25  \w    -56.00 -31.00   0.50  184.91    -- -108.01  30.00-150.00   50
 26  \w   -111.00 -48.00   0.50  184.91    -- -108.01  77.00 -30.00  126
;
_diffrn_measurement_device       'four-circle diffractometer'
_diffrn_measurement_device_type  
'XtaLAB Synergy, Single source at offset/far, HyPix'
_diffrn_measurement_method       '\w scans'
_diffrn_orient_matrix_type       
'CrysAlisPro convention (1999,Acta A55,543-557)'
_diffrn_orient_matrix_UB_11      -0.1056388000
_diffrn_orient_matrix_UB_12      -0.0024013000
_diffrn_orient_matrix_UB_13      0.0405607000
_diffrn_orient_matrix_UB_21      -0.1526604000
_diffrn_orient_matrix_UB_22      0.0066487000
_diffrn_orient_matrix_UB_23      -0.0365834000
_diffrn_orient_matrix_UB_31      -0.0055397000
_diffrn_orient_matrix_UB_32      -0.1301744000
_diffrn_orient_matrix_UB_33      -0.0026878000
_diffrn_radiation_monochromator  mirror
_diffrn_radiation_probe          x-ray
_diffrn_radiation_type           'Cu K\a'
_diffrn_radiation_wavelength     1.54184
_diffrn_source                   'micro-focus sealed X-ray tube'
_diffrn_source_type              'PhotonJet (Cu) X-ray Source'
_reflns_Friedel_coverage         0.000
_reflns_Friedel_fraction_full    .
_reflns_Friedel_fraction_max     .
_reflns_number_gt                3612
_reflns_number_total             5426
_reflns_special_details          
;
 Reflections were merged by SHELXL according to the crystal
 class for the calculation of statistics and refinement.
 
 _reflns_Friedel_fraction is defined as the number of unique
 Friedel pairs measured divided by the number that would be
 possible theoretically, ignoring centric projections and
 systematic absences.
;
_reflns_threshold_expression     'I > 2\s(I)'
_computing_cell_refinement       'CrysAlisPro 1.171.42.81a (Rigaku OD, 2023)'
_computing_data_collection       'CrysAlisPro 1.171.42.81a (Rigaku OD, 2023)'
_computing_data_reduction        'CrysAlisPro 1.171.42.81a (Rigaku OD, 2023)'
_computing_molecular_graphics    'Olex2 1.5 (Dolomanov et al., 2009)'
_computing_publication_material  'Olex2 1.5 (Dolomanov et al., 2009)'
_computing_structure_refinement  'SHELXL 2017/1 (Sheldrick, 2015)'
_computing_structure_solution    'SHELXT 2018/2 (Sheldrick, 2018)'
_refine_diff_density_max         0.942
_refine_diff_density_min         -0.879
_refine_diff_density_rms         0.117
_refine_ls_extinction_coef       0.0010(2)
_refine_ls_extinction_expression Fc^*^=kFc[1+0.001xFc^2^\l^3^/sin(2\q)]^-1/4^
_refine_ls_extinction_method     'SHELXL-2017/1 (Sheldrick 2017)'
_refine_ls_goodness_of_fit_ref   1.168
_refine_ls_hydrogen_treatment    constr
_refine_ls_matrix_type           full
_refine_ls_number_parameters     380
_refine_ls_number_reflns         5426
_refine_ls_number_restraints     0
_refine_ls_R_factor_all          0.1394
_refine_ls_R_factor_gt           0.0782
_refine_ls_restrained_S_all      1.168
_refine_ls_shift/su_max          0.001
_refine_ls_shift/su_mean         0.000
_refine_ls_structure_factor_coef Fsqd
_refine_ls_weighting_details     
'w=1/[\s^2^(Fo^2^)+(0.0505P)^2^+13.7272P] where P=(Fo^2^+2Fc^2^)/3'
_refine_ls_weighting_scheme      calc
_refine_ls_wR_factor_gt          0.2035
_refine_ls_wR_factor_ref         0.2607
_refine_special_details          ?
_olex2_refinement_description    
;
1. Fixed Uiso
 At 1.2 times of:
  All C(H) groups
2.a Aromatic/amide H refined with riding coordinates:
 C12(H12), C35(H35), C23(H23), C6(H6), C33(H33), C27(H27), C17(H17), C11(H11),
 C32(H32), C20(H20), C7(H7), C34(H34), C22(H22), C29(H29), C30(H30), C31(H31),
 C19(H19), C10(H10), C28(H28), C18(H18), C9(H9), C40(H40), C38(H38), C37(H37),
 C41(H41), C39(H39), C42(H42)
;
_atom_sites_solution_hydrogens   geom
_atom_sites_solution_primary     dual
_atom_sites_solution_secondary   ?
loop_
_atom_site_label
_atom_site_type_symbol
_atom_site_fract_x
_atom_site_fract_y
_atom_site_fract_z
_atom_site_U_iso_or_equiv
_atom_site_adp_type
_atom_site_occupancy
_atom_site_site_symmetry_order
_atom_site_calc_flag
_atom_site_refinement_flags_posn
_atom_site_refinement_flags_adp
_atom_site_refinement_flags_occupancy
_atom_site_disorder_assembly
_atom_site_disorder_group
P1 P 0.55679(14) 0.46124(13) 0.87707(5) 0.0332(4) Uani 1 1 d . . . . .
O36 O 0.5890(4) 0.5693(3) 0.90259(13) 0.0383(9) Uani 1 1 d . . . . .
C14 C 0.3328(5) 0.4434(5) 0.72045(17) 0.0294(11) Uani 1 1 d . . . . .
C4 C 0.5358(5) 0.3946(5) 0.78832(18) 0.0314(11) Uani 1 1 d . . . . .
C15 C 0.2337(5) 0.4954(5) 0.75289(18) 0.0331(12) Uani 1 1 d . . . . .
C5 C 0.4682(5) 0.3772(5) 0.73967(17) 0.0332(12) Uani 1 1 d . . . . .
C16 C 0.0641(6) 0.5261(5) 0.74015(18) 0.0335(12) Uani 1 1 d . . . . .
C24 C 0.2988(5) 0.5077(5) 0.80118(18) 0.0305(11) Uani 1 1 d . . . . .
C8 C 0.3907(6) 0.3834(5) 0.64052(18) 0.0359(12) Uani 1 1 d . . . . .
C25 C 0.4523(5) 0.4598(5) 0.81661(17) 0.0327(12) Uani 1 1 d . . . . .
C13 C 0.3129(6) 0.4580(5) 0.66931(18) 0.0318(11) Uani 1 1 d . . . . .
C3 C 0.7010(5) 0.3610(5) 0.81041(17) 0.0324(11) Uani 1 1 d . . . . .
C12 C 0.2355(6) 0.5540(5) 0.64656(18) 0.0352(12) Uani 1 1 d . . . . .
H12 H 0.188291 0.607155 0.664579 0.042 Uiso 1 1 calc R U . . .
C2 C 0.7277(6) 0.3889(5) 0.85899(19) 0.0364(12) Uani 1 1 d . . . . .
C35 C 0.8299(6) 0.3202(5) 0.78944(19) 0.0350(12) Uani 1 1 d . . . . .
H35 H 0.816571 0.302535 0.757272 0.042 Uiso 1 1 calc R U . . .
C23 C 0.2148(6) 0.5712(5) 0.83279(18) 0.0363(12) Uani 1 1 d . . . . .
H23 H 0.261974 0.582292 0.863920 0.044 Uiso 1 1 calc R U . . .
C6 C 0.5330(6) 0.2966(5) 0.70993(19) 0.0384(13) Uani 1 1 d . . . . .
H6 H 0.607591 0.243781 0.723512 0.046 Uiso 1 1 calc R U . . .
C33 C 1.0017(6) 0.3290(5) 0.8641(2) 0.0396(13) Uani 1 1 d . . . . .
H33 H 1.101556 0.315957 0.881812 0.048 Uiso 1 1 calc R U . . .
C26 C 0.4503(5) 0.3641(5) 0.91112(17) 0.0333(12) Uani 1 1 d . . . . .
C27 C 0.4286(6) 0.2502(5) 0.8990(2) 0.0407(13) Uani 1 1 d . . . . .
H27 H 0.470163 0.221905 0.872526 0.049 Uiso 1 1 calc R U . . .
C17 C -0.0330(6) 0.4861(5) 0.6987(2) 0.0413(14) Uani 1 1 d . . . . .
H17 H 0.013117 0.439953 0.677675 0.050 Uiso 1 1 calc R U . . .
C11 C 0.2289(7) 0.5698(5) 0.59848(19) 0.0412(13) Uani 1 1 d . . . . .
H11 H 0.177116 0.633485 0.584578 0.049 Uiso 1 1 calc R U . . .
C32 C 0.8754(6) 0.3721(5) 0.8858(2) 0.0421(14) Uani 1 1 d . . . . .
H32 H 0.890130 0.389476 0.917991 0.051 Uiso 1 1 calc R U . . .
C20 C -0.1790(6) 0.6212(5) 0.7611(2) 0.0435(14) Uani 1 1 d . . . . .
H20 H -0.228147 0.666034 0.781935 0.052 Uiso 1 1 calc R U . . .
C21 C -0.0146(6) 0.5901(5) 0.7723(2) 0.0405(13) Uani 1 1 d . . . . .
C7 C 0.4886(6) 0.2951(5) 0.66246(19) 0.0385(13) Uani 1 1 d . . . . .
H7 H 0.522087 0.236422 0.644236 0.046 Uiso 1 1 calc R U . . .
C34 C 0.9788(6) 0.3056(5) 0.8164(2) 0.0397(13) Uani 1 1 d . . . . .
H34 H 1.065071 0.279431 0.801863 0.048 Uiso 1 1 calc R U . . .
C22 C 0.0667(6) 0.6159(5) 0.8183(2) 0.0387(13) Uani 1 1 d . . . . .
H22 H 0.018330 0.663341 0.838373 0.046 Uiso 1 1 calc R U . . .
C29 C 0.2851(7) 0.2214(6) 0.9657(2) 0.0472(15) Uani 1 1 d . . . . .
H29 H 0.226947 0.174533 0.983597 0.057 Uiso 1 1 calc R U . . .
C30 C 0.3109(7) 0.3330(6) 0.9789(2) 0.0472(15) Uani 1 1 d . . . . .
H30 H 0.273995 0.360451 1.006199 0.057 Uiso 1 1 calc R U . . .
C31 C 0.3924(6) 0.4043(6) 0.95105(19) 0.0429(14) Uani 1 1 d . . . . .
H31 H 0.407885 0.479821 0.959578 0.051 Uiso 1 1 calc R U . . .
C19 C -0.2652(6) 0.5853(6) 0.7196(2) 0.0489(16) Uani 1 1 d . . . . .
H19 H -0.371635 0.608229 0.711643 0.059 Uiso 1 1 calc R U . . .
C10 C 0.2980(7) 0.4927(6) 0.5701(2) 0.0472(15) Uani 1 1 d . . . . .
H10 H 0.290403 0.503599 0.537517 0.057 Uiso 1 1 calc R U . . .
C28 C 0.3451(7) 0.1786(6) 0.9262(2) 0.0457(14) Uani 1 1 d . . . . .
H28 H 0.329918 0.102876 0.917929 0.055 Uiso 1 1 calc R U . . .
C18 C -0.1929(6) 0.5140(6) 0.6891(2) 0.0482(16) Uani 1 1 d . . . . .
H18 H -0.254034 0.485253 0.662108 0.058 Uiso 1 1 calc R U . . .
C9 C 0.3777(7) 0.4001(6) 0.59095(19) 0.0474(16) Uani 1 1 d . . . . .
H9 H 0.423618 0.347942 0.572183 0.057 Uiso 1 1 calc R U . . .
C40 C 0.0293(7) 0.2094(7) 0.5684(2) 0.0580(19) Uani 1 1 d . . . . .
H40 H 0.129489 0.189198 0.584275 0.070 Uiso 1 1 calc R U . . .
C38 C -0.2016(8) 0.1601(7) 0.5149(2) 0.0620(19) Uani 1 1 d . . . . .
H38 H -0.257153 0.106581 0.495051 0.074 Uiso 1 1 calc R U . . .
C37 C -0.2660(8) 0.2624(8) 0.5200(3) 0.067(2) Uani 1 1 d . . . . .
H37 H -0.365463 0.280615 0.503149 0.081 Uiso 1 1 calc R U . . .
C41 C -0.0331(9) 0.3141(7) 0.5750(2) 0.0615(19) Uani 1 1 d . . . . .
H41 H 0.023847 0.366098 0.595197 0.074 Uiso 1 1 calc R U . . .
C39 C -0.0551(9) 0.1351(7) 0.5386(2) 0.0609(18) Uani 1 1 d . . . . .
H39 H -0.010897 0.064206 0.534367 0.073 Uiso 1 1 calc R U . . .
C42 C -0.1845(11) 0.3416(8) 0.5507(3) 0.080(2) Uani 1 1 d . . . . .
H42 H -0.230272 0.411997 0.554887 0.096 Uiso 1 1 calc R U . . .

loop_
_atom_site_aniso_label
_atom_site_aniso_U_11
_atom_site_aniso_U_22
_atom_site_aniso_U_33
_atom_site_aniso_U_23
_atom_site_aniso_U_13
_atom_site_aniso_U_12
P1 0.0226(6) 0.0466(9) 0.0300(7) -0.0004(6) 0.0021(5) -0.0015(6)
O36 0.0363(19) 0.041(2) 0.037(2) -0.0060(17) 0.0022(15) -0.0058(17)
C14 0.022(2) 0.035(3) 0.030(2) -0.005(2) -0.0005(18) -0.004(2)
C4 0.020(2) 0.036(3) 0.037(3) 0.010(2) 0.0031(19) 0.001(2)
C15 0.021(2) 0.045(3) 0.033(3) 0.005(2) 0.0020(19) -0.004(2)
C5 0.024(2) 0.044(3) 0.032(3) 0.005(2) 0.0048(19) 0.000(2)
C16 0.022(2) 0.046(3) 0.033(3) 0.007(2) 0.0049(19) -0.002(2)
C24 0.020(2) 0.036(3) 0.035(3) 0.002(2) 0.0055(19) 0.000(2)
C8 0.030(2) 0.043(3) 0.034(3) -0.010(2) 0.000(2) -0.004(2)
C25 0.023(2) 0.049(3) 0.027(2) 0.003(2) 0.0056(18) -0.002(2)
C13 0.026(2) 0.038(3) 0.032(3) -0.001(2) 0.0032(19) -0.002(2)
C3 0.021(2) 0.044(3) 0.032(3) 0.005(2) 0.0038(19) -0.001(2)
C12 0.034(3) 0.042(3) 0.029(3) -0.002(2) 0.007(2) -0.005(2)
C2 0.025(2) 0.047(3) 0.038(3) 0.003(3) 0.007(2) -0.003(2)
C35 0.029(2) 0.038(3) 0.039(3) 0.002(2) 0.008(2) -0.001(2)
C23 0.027(2) 0.050(4) 0.032(3) -0.001(2) 0.007(2) -0.001(2)
C6 0.026(2) 0.050(4) 0.040(3) -0.001(3) 0.009(2) 0.005(2)
C33 0.021(2) 0.049(4) 0.047(3) 0.013(3) -0.003(2) 0.006(2)
C26 0.022(2) 0.052(3) 0.025(2) -0.002(2) 0.0006(18) 0.000(2)
C27 0.028(2) 0.055(4) 0.039(3) 0.003(3) 0.005(2) 0.000(2)
C17 0.026(2) 0.057(4) 0.041(3) 0.015(3) 0.004(2) -0.005(2)
C11 0.044(3) 0.044(3) 0.034(3) 0.003(3) -0.002(2) -0.001(3)
C32 0.027(2) 0.059(4) 0.040(3) 0.007(3) 0.000(2) -0.003(3)
C20 0.025(2) 0.050(4) 0.057(4) 0.011(3) 0.012(2) 0.000(2)
C21 0.022(2) 0.051(4) 0.050(3) 0.009(3) 0.010(2) -0.001(2)
C7 0.031(3) 0.046(3) 0.040(3) -0.006(3) 0.006(2) 0.001(2)
C34 0.023(2) 0.049(4) 0.048(3) 0.005(3) 0.008(2) 0.000(2)
C22 0.027(2) 0.046(3) 0.045(3) 0.002(3) 0.013(2) 0.005(2)
C29 0.035(3) 0.070(5) 0.037(3) 0.006(3) 0.007(2) -0.008(3)
C30 0.042(3) 0.069(5) 0.031(3) 0.001(3) 0.006(2) 0.003(3)
C31 0.034(3) 0.061(4) 0.034(3) -0.004(3) 0.006(2) -0.006(3)
C19 0.021(2) 0.059(4) 0.066(4) 0.029(3) 0.003(2) 0.004(3)
C10 0.055(3) 0.055(4) 0.031(3) -0.003(3) 0.001(3) -0.002(3)
C28 0.037(3) 0.050(4) 0.049(3) 0.003(3) 0.002(2) -0.003(3)
C18 0.029(3) 0.064(4) 0.049(3) 0.012(3) -0.008(2) -0.012(3)
C9 0.041(3) 0.072(5) 0.030(3) -0.011(3) 0.004(2) -0.005(3)
C40 0.038(3) 0.097(6) 0.040(3) -0.007(4) 0.008(3) -0.002(4)
C38 0.052(4) 0.081(6) 0.054(4) -0.003(4) 0.010(3) -0.015(4)
C37 0.036(3) 0.102(7) 0.060(4) 0.000(4) -0.009(3) -0.002(4)
C41 0.058(4) 0.083(6) 0.045(4) -0.017(4) 0.011(3) -0.019(4)
C39 0.066(4) 0.061(5) 0.058(4) -0.007(4) 0.016(3) 0.004(4)
C42 0.080(5) 0.081(6) 0.084(6) -0.001(5) 0.024(5) 0.021(5)

_geom_special_details            
;
 All esds (except the esd in the dihedral angle between two l.s. planes)
 are estimated using the full covariance matrix.  The cell esds are taken
 into account individually in the estimation of esds in distances, angles
 and torsion angles; correlations between esds in cell parameters are only
 used when they are defined by crystal symmetry.  An approximate (isotropic)
 treatment of cell esds is used for estimating esds involving l.s. planes.
;
loop_
_geom_bond_atom_site_label_1
_geom_bond_atom_site_label_2
_geom_bond_distance
_geom_bond_site_symmetry_2
_geom_bond_publ_flag
P1 O36 1.476(4) . ?
P1 C25 1.824(5) . ?
P1 C2 1.797(5) . ?
P1 C26 1.808(6) . ?
C14 C15 1.453(7) . ?
C14 C5 1.426(7) . ?
C14 C13 1.451(7) . ?
C4 C5 1.439(7) . ?
C4 C25 1.368(7) . ?
C4 C3 1.495(6) . ?
C15 C16 1.463(6) . ?
C15 C24 1.417(7) . ?
C5 C6 1.426(7) . ?
C16 C17 1.421(7) . ?
C16 C21 1.413(8) . ?
C24 C25 1.420(7) . ?
C24 C23 1.424(7) . ?
C8 C13 1.417(7) . ?
C8 C7 1.420(8) . ?
C8 C9 1.412(7) . ?
C13 C12 1.420(8) . ?
C3 C2 1.408(7) . ?
C3 C35 1.384(7) . ?
C12 H12 0.9300 . ?
C12 C11 1.373(7) . ?
C2 C32 1.379(7) . ?
C35 H35 0.9300 . ?
C35 C34 1.386(7) . ?
C23 H23 0.9300 . ?
C23 C22 1.361(7) . ?
C6 H6 0.9300 . ?
C6 C7 1.352(7) . ?
C33 H33 0.9300 . ?
C33 C32 1.387(8) . ?
C33 C34 1.372(8) . ?
C26 C27 1.396(8) . ?
C26 C31 1.374(7) . ?
C27 H27 0.9300 . ?
C27 C28 1.394(8) . ?
C17 H17 0.9300 . ?
C17 C18 1.370(7) . ?
C11 H11 0.9300 . ?
C11 C10 1.391(8) . ?
C32 H32 0.9300 . ?
C20 H20 0.9300 . ?
C20 C21 1.419(7) . ?
C20 C19 1.366(9) . ?
C21 C22 1.425(8) . ?
C7 H7 0.9300 . ?
C34 H34 0.9300 . ?
C22 H22 0.9300 . ?
C29 H29 0.9300 . ?
C29 C30 1.380(9) . ?
C29 C28 1.383(8) . ?
C30 H30 0.9300 . ?
C30 C31 1.393(8) . ?
C31 H31 0.9300 . ?
C19 H19 0.9300 . ?
C19 C18 1.400(9) . ?
C10 H10 0.9300 . ?
C10 C9 1.374(9) . ?
C28 H28 0.9300 . ?
C18 H18 0.9300 . ?
C9 H9 0.9300 . ?
C40 H40 0.9300 . ?
C40 C41 1.365(11) . ?
C40 C39 1.352(10) . ?
C38 H38 0.9300 . ?
C38 C37 1.339(11) . ?
C38 C39 1.352(10) . ?
C37 H37 0.9300 . ?
C37 C42 1.395(11) . ?
C41 H41 0.9300 . ?
C41 C42 1.400(11) . ?
C39 H39 0.9300 . ?
C42 H42 0.9300 . ?

loop_
_geom_angle_atom_site_label_1
_geom_angle_atom_site_label_2
_geom_angle_atom_site_label_3
_geom_angle
_geom_angle_site_symmetry_1
_geom_angle_site_symmetry_3
_geom_angle_publ_flag
O36 P1 C25 120.4(3) . . ?
O36 P1 C2 116.8(2) . . ?
O36 P1 C26 110.9(2) . . ?
C2 P1 C25 91.6(2) . . ?
C2 P1 C26 108.4(3) . . ?
C26 P1 C25 106.8(2) . . ?
C5 C14 C15 118.6(4) . . ?
C5 C14 C13 115.5(4) . . ?
C13 C14 C15 125.7(4) . . ?
C5 C4 C3 126.3(5) . . ?
C25 C4 C5 118.6(4) . . ?
C25 C4 C3 114.6(5) . . ?
C14 C15 C16 124.2(4) . . ?
C24 C15 C14 118.6(4) . . ?
C24 C15 C16 116.9(5) . . ?
C14 C5 C4 118.9(5) . . ?
C14 C5 C6 118.9(5) . . ?
C6 C5 C4 122.2(5) . . ?
C17 C16 C15 123.6(5) . . ?
C21 C16 C15 119.4(5) . . ?
C21 C16 C17 116.7(5) . . ?
C15 C24 C25 118.5(5) . . ?
C15 C24 C23 120.4(4) . . ?
C25 C24 C23 121.0(5) . . ?
C13 C8 C7 119.0(5) . . ?
C9 C8 C13 120.5(5) . . ?
C9 C8 C7 120.4(5) . . ?
C4 C25 P1 109.9(4) . . ?
C4 C25 C24 123.6(5) . . ?
C24 C25 P1 126.2(4) . . ?
C8 C13 C14 120.2(5) . . ?
C8 C13 C12 116.8(5) . . ?
C12 C13 C14 122.5(5) . . ?
C2 C3 C4 111.7(4) . . ?
C35 C3 C4 129.8(5) . . ?
C35 C3 C2 118.0(4) . . ?
C13 C12 H12 119.4 . . ?
C11 C12 C13 121.3(5) . . ?
C11 C12 H12 119.4 . . ?
C3 C2 P1 111.1(4) . . ?
C32 C2 P1 126.8(4) . . ?
C32 C2 C3 121.7(5) . . ?
C3 C35 H35 120.0 . . ?
C3 C35 C34 119.9(5) . . ?
C34 C35 H35 120.0 . . ?
C24 C23 H23 119.4 . . ?
C22 C23 C24 121.1(5) . . ?
C22 C23 H23 119.4 . . ?
C5 C6 H6 119.2 . . ?
C7 C6 C5 121.6(5) . . ?
C7 C6 H6 119.2 . . ?
C32 C33 H33 120.1 . . ?
C34 C33 H33 120.1 . . ?
C34 C33 C32 119.7(5) . . ?
C27 C26 P1 122.5(4) . . ?
C31 C26 P1 118.2(5) . . ?
C31 C26 C27 119.2(5) . . ?
C26 C27 H27 119.8 . . ?
C28 C27 C26 120.4(5) . . ?
C28 C27 H27 119.8 . . ?
C16 C17 H17 119.2 . . ?
C18 C17 C16 121.6(6) . . ?
C18 C17 H17 119.2 . . ?
C12 C11 H11 119.3 . . ?
C12 C11 C10 121.4(6) . . ?
C10 C11 H11 119.3 . . ?
C2 C32 C33 119.1(5) . . ?
C2 C32 H32 120.4 . . ?
C33 C32 H32 120.4 . . ?
C21 C20 H20 120.0 . . ?
C19 C20 H20 120.0 . . ?
C19 C20 C21 120.1(6) . . ?
C16 C21 C20 120.8(5) . . ?
C16 C21 C22 120.0(5) . . ?
C20 C21 C22 119.0(5) . . ?
C8 C7 H7 120.1 . . ?
C6 C7 C8 119.8(5) . . ?
C6 C7 H7 120.1 . . ?
C35 C34 H34 119.3 . . ?
C33 C34 C35 121.5(5) . . ?
C33 C34 H34 119.3 . . ?
C23 C22 C21 120.2(5) . . ?
C23 C22 H22 119.9 . . ?
C21 C22 H22 119.9 . . ?
C30 C29 H29 119.7 . . ?
C30 C29 C28 120.6(6) . . ?
C28 C29 H29 119.7 . . ?
C29 C30 H30 120.2 . . ?
C29 C30 C31 119.7(6) . . ?
C31 C30 H30 120.2 . . ?
C26 C31 C30 120.7(6) . . ?
C26 C31 H31 119.6 . . ?
C30 C31 H31 119.6 . . ?
C20 C19 H19 120.1 . . ?
C20 C19 C18 119.9(5) . . ?
C18 C19 H19 120.1 . . ?
C11 C10 H10 120.4 . . ?
C9 C10 C11 119.2(5) . . ?
C9 C10 H10 120.4 . . ?
C27 C28 H28 120.4 . . ?
C29 C28 C27 119.3(6) . . ?
C29 C28 H28 120.4 . . ?
C17 C18 C19 120.6(6) . . ?
C17 C18 H18 119.7 . . ?
C19 C18 H18 119.7 . . ?
C8 C9 H9 119.6 . . ?
C10 C9 C8 120.7(6) . . ?
C10 C9 H9 119.6 . . ?
C41 C40 H40 120.1 . . ?
C39 C40 H40 120.1 . . ?
C39 C40 C41 119.7(7) . . ?
C37 C38 H38 120.2 . . ?
C37 C38 C39 119.6(7) . . ?
C39 C38 H38 120.2 . . ?
C38 C37 H37 119.9 . . ?
C38 C37 C42 120.2(7) . . ?
C42 C37 H37 119.9 . . ?
C40 C41 H41 120.6 . . ?
C40 C41 C42 118.7(7) . . ?
C42 C41 H41 120.6 . . ?
C40 C39 H39 118.8 . . ?
C38 C39 C40 122.4(8) . . ?
C38 C39 H39 118.8 . . ?
C37 C42 C41 119.3(8) . . ?
C37 C42 H42 120.3 . . ?
C41 C42 H42 120.3 . . ?

loop_
_geom_torsion_atom_site_label_1
_geom_torsion_atom_site_label_2
_geom_torsion_atom_site_label_3
_geom_torsion_atom_site_label_4
_geom_torsion
_geom_torsion_site_symmetry_1
_geom_torsion_site_symmetry_2
_geom_torsion_site_symmetry_3
_geom_torsion_site_symmetry_4
_geom_torsion_publ_flag
P1 C2 C32 C33 -170.6(5) . . . . ?
P1 C26 C27 C28 -179.8(4) . . . . ?
P1 C26 C31 C30 -179.4(4) . . . . ?
O36 P1 C25 C4 130.7(4) . . . . ?
O36 P1 C25 C24 -55.7(6) . . . . ?
O36 P1 C2 C3 -128.4(4) . . . . ?
O36 P1 C2 C32 44.4(6) . . . . ?
O36 P1 C26 C27 -169.1(4) . . . . ?
O36 P1 C26 C31 9.3(5) . . . . ?
C14 C15 C16 C17 14.9(9) . . . . ?
C14 C15 C16 C21 -171.4(5) . . . . ?
C14 C15 C24 C25 -5.5(8) . . . . ?
C14 C15 C24 C23 171.7(5) . . . . ?
C14 C5 C6 C7 11.8(8) . . . . ?
C14 C13 C12 C11 175.1(5) . . . . ?
C4 C5 C6 C7 -167.6(5) . . . . ?
C4 C3 C2 P1 -2.7(6) . . . . ?
C4 C3 C2 C32 -175.8(5) . . . . ?
C4 C3 C35 C34 173.1(6) . . . . ?
C15 C14 C5 C4 -21.3(7) . . . . ?
C15 C14 C5 C6 159.2(5) . . . . ?
C15 C14 C13 C8 -165.1(5) . . . . ?
C15 C14 C13 C12 23.7(8) . . . . ?
C15 C16 C17 C18 177.7(5) . . . . ?
C15 C16 C21 C20 -179.9(5) . . . . ?
C15 C16 C21 C22 -5.4(8) . . . . ?
C15 C24 C25 P1 -178.1(4) . . . . ?
C15 C24 C25 C4 -5.3(8) . . . . ?
C15 C24 C23 C22 3.8(8) . . . . ?
C5 C14 C15 C16 -155.0(5) . . . . ?
C5 C14 C15 C24 18.6(7) . . . . ?
C5 C14 C13 C8 18.9(7) . . . . ?
C5 C14 C13 C12 -152.4(5) . . . . ?
C5 C4 C25 P1 176.4(4) . . . . ?
C5 C4 C25 C24 2.7(8) . . . . ?
C5 C4 C3 C2 -179.0(5) . . . . ?
C5 C4 C3 C35 8.8(9) . . . . ?
C5 C6 C7 C8 7.8(8) . . . . ?
C16 C15 C24 C25 168.6(5) . . . . ?
C16 C15 C24 C23 -14.2(8) . . . . ?
C16 C17 C18 C19 1.4(9) . . . . ?
C16 C21 C22 C23 -5.5(9) . . . . ?
C24 C15 C16 C17 -158.8(5) . . . . ?
C24 C15 C16 C21 15.0(8) . . . . ?
C24 C23 C22 C21 6.4(9) . . . . ?
C8 C13 C12 C11 3.6(8) . . . . ?
C25 P1 C2 C3 -2.8(4) . . . . ?
C25 P1 C2 C32 169.9(6) . . . . ?
C25 P1 C26 C27 58.0(5) . . . . ?
C25 P1 C26 C31 -123.6(4) . . . . ?
C25 C4 C5 C14 10.8(7) . . . . ?
C25 C4 C5 C6 -169.7(5) . . . . ?
C25 C4 C3 C2 9.3(7) . . . . ?
C25 C4 C3 C35 -162.9(6) . . . . ?
C25 C24 C23 C22 -179.1(5) . . . . ?
C13 C14 C15 C16 29.0(8) . . . . ?
C13 C14 C15 C24 -157.4(5) . . . . ?
C13 C14 C5 C4 155.1(5) . . . . ?
C13 C14 C5 C6 -24.4(7) . . . . ?
C13 C8 C7 C6 -13.4(8) . . . . ?
C13 C8 C9 C10 4.0(8) . . . . ?
C13 C12 C11 C10 -0.1(8) . . . . ?
C3 C4 C5 C14 -160.5(5) . . . . ?
C3 C4 C5 C6 18.9(8) . . . . ?
C3 C4 C25 P1 -11.2(6) . . . . ?
C3 C4 C25 C24 175.0(5) . . . . ?
C3 C2 C32 C33 1.4(9) . . . . ?
C3 C35 C34 C33 1.2(9) . . . . ?
C12 C11 C10 C9 -1.5(9) . . . . ?
C2 P1 C25 C4 8.1(4) . . . . ?
C2 P1 C25 C24 -178.4(5) . . . . ?
C2 P1 C26 C27 -39.6(5) . . . . ?
C2 P1 C26 C31 138.8(4) . . . . ?
C2 C3 C35 C34 1.3(8) . . . . ?
C35 C3 C2 P1 170.6(4) . . . . ?
C35 C3 C2 C32 -2.6(9) . . . . ?
C23 C24 C25 P1 4.8(8) . . . . ?
C23 C24 C25 C4 177.5(5) . . . . ?
C26 P1 C25 C4 -101.7(4) . . . . ?
C26 P1 C25 C24 71.9(5) . . . . ?
C26 P1 C2 C3 105.5(4) . . . . ?
C26 P1 C2 C32 -81.8(6) . . . . ?
C26 C27 C28 C29 -0.6(8) . . . . ?
C27 C26 C31 C30 -0.9(8) . . . . ?
C17 C16 C21 C20 -5.8(8) . . . . ?
C17 C16 C21 C22 168.7(5) . . . . ?
C11 C10 C9 C8 -0.4(9) . . . . ?
C32 C33 C34 C35 -2.4(9) . . . . ?
C20 C21 C22 C23 169.1(5) . . . . ?
C20 C19 C18 C17 -4.7(9) . . . . ?
C21 C16 C17 C18 3.8(8) . . . . ?
C21 C20 C19 C18 2.6(9) . . . . ?
C7 C8 C13 C14 -0.4(7) . . . . ?
C7 C8 C13 C12 171.3(5) . . . . ?
C7 C8 C9 C10 -172.7(5) . . . . ?
C34 C33 C32 C2 1.1(9) . . . . ?
C29 C30 C31 C26 -1.3(8) . . . . ?
C30 C29 C28 C27 -1.6(9) . . . . ?
C31 C26 C27 C28 1.9(8) . . . . ?
C19 C20 C21 C16 2.7(9) . . . . ?
C19 C20 C21 C22 -171.9(6) . . . . ?
C28 C29 C30 C31 2.6(9) . . . . ?
C9 C8 C13 C14 -177.2(5) . . . . ?
C9 C8 C13 C12 -5.5(7) . . . . ?
C9 C8 C7 C6 163.4(5) . . . . ?
C40 C41 C42 C37 -0.9(12) . . . . ?
C38 C37 C42 C41 1.6(12) . . . . ?
C37 C38 C39 C40 1.0(11) . . . . ?
C41 C40 C39 C38 -0.3(11) . . . . ?
C39 C40 C41 C42 0.3(11) . . . . ?
C39 C38 C37 C42 -1.6(12) . . . . ?

_shelx_res_file                  
;
TITL 3_autored_a.res in P2(1)/c
    3_autored.res
    created by SHELXL-2017/1 at 13:40:24 on 18-Jun-2024
REM Old TITL 3_autored in P2(1)/c
REM SHELXT solution in P2(1)/c: R1 0.196, Rweak 0.019, Alpha 0.041
REM <I/s> 0.332 for 258 systematic absences, Orientation as input
REM Formula found by SHELXT: C40 O P
CELL 1.54184 8.3632 11.818 28.4133 90 97.436 90
ZERR 4 0.0003 0.0005 0.0011 0 0.003 0
LATT 1
SYMM -X,0.5+Y,0.5-Z
SFAC C H O P
UNIT 160 108 4 4

L.S. 10
PLAN  5
SIZE 0.05 0.13 0.15
CONF
fmap 2
MORE -1
BOND $H
ACTA
REM <olex2.extras>
REM <HklSrc "%.\\3_autored.hkl">
REM </olex2.extras>

WGHT    0.050500   13.727201
EXTI    0.000956
FVAR       0.53535
P1    4    0.556788    0.461243    0.877067    11.00000    0.02265    0.04660 =
         0.02997   -0.00042    0.00206   -0.00147
O36   3    0.588959    0.569313    0.902592    11.00000    0.03631    0.04063 =
         0.03720   -0.00597    0.00216   -0.00577
C14   1    0.332767    0.443388    0.720454    11.00000    0.02200    0.03547 =
         0.02984   -0.00484   -0.00047   -0.00364
C4    1    0.535808    0.394609    0.788321    11.00000    0.02029    0.03649 =
         0.03740    0.00963    0.00314    0.00071
C15   1    0.233684    0.495393    0.752885    11.00000    0.02133    0.04477 =
         0.03270    0.00517    0.00198   -0.00357
C5    1    0.468193    0.377161    0.739671    11.00000    0.02351    0.04394 =
         0.03239    0.00513    0.00482    0.00048
C16   1    0.064099    0.526107    0.740152    11.00000    0.02246    0.04582 =
         0.03272    0.00739    0.00493   -0.00165
C24   1    0.298810    0.507670    0.801180    11.00000    0.02015    0.03636 =
         0.03539    0.00206    0.00552   -0.00043
C8    1    0.390734    0.383395    0.640515    11.00000    0.02985    0.04257 =
         0.03422   -0.00968   -0.00022   -0.00356
C25   1    0.452334    0.459761    0.816615    11.00000    0.02266    0.04914 =
         0.02694    0.00313    0.00559   -0.00174
C13   1    0.312924    0.457983    0.669313    11.00000    0.02593    0.03760 =
         0.03176   -0.00059    0.00321   -0.00167
C3    1    0.700982    0.361044    0.810411    11.00000    0.02061    0.04443 =
         0.03222    0.00466    0.00380   -0.00125
C12   1    0.235470    0.553987    0.646560    11.00000    0.03446    0.04235 =
         0.02942   -0.00213    0.00689   -0.00467
AFIX  43
H12   2    0.188291    0.607155    0.664579    11.00000   -1.20000
AFIX   0
C2    1    0.727694    0.388850    0.858989    11.00000    0.02460    0.04723 =
         0.03830    0.00348    0.00744   -0.00312
C35   1    0.829882    0.320191    0.789438    11.00000    0.02890    0.03816 =
         0.03896    0.00208    0.00795   -0.00055
AFIX  43
H35   2    0.816571    0.302535    0.757272    11.00000   -1.20000
AFIX   0
C23   1    0.214800    0.571163    0.832792    11.00000    0.02697    0.05041 =
         0.03240   -0.00055    0.00728   -0.00149
AFIX  43
H23   2    0.261974    0.582292    0.863920    11.00000   -1.20000
AFIX   0
C6    1    0.533011    0.296574    0.709931    11.00000    0.02647    0.05004 =
         0.03979   -0.00069    0.00850    0.00465
AFIX  43
H6    2    0.607591    0.243781    0.723512    11.00000   -1.20000
AFIX   0
C33   1    1.001745    0.328975    0.864104    11.00000    0.02125    0.04853 =
         0.04721    0.01343   -0.00273    0.00564
AFIX  43
H33   2    1.101556    0.315957    0.881812    11.00000   -1.20000
AFIX   0
C26   1    0.450316    0.364124    0.911116    11.00000    0.02249    0.05151 =
         0.02517   -0.00198    0.00059    0.00018
C27   1    0.428632    0.250222    0.898974    11.00000    0.02766    0.05515 =
         0.03941    0.00262    0.00514   -0.00048
AFIX  43
H27   2    0.470163    0.221905    0.872526    11.00000   -1.20000
AFIX   0
C17   1   -0.032991    0.486134    0.698750    11.00000    0.02615    0.05720 =
         0.04056    0.01488    0.00404   -0.00470
AFIX  43
H17   2    0.013117    0.439953    0.677675    11.00000   -1.20000
AFIX   0
C11   1    0.228877    0.569845    0.598485    11.00000    0.04377    0.04418 =
         0.03397    0.00314   -0.00161   -0.00145
AFIX  43
H11   2    0.177116    0.633485    0.584578    11.00000   -1.20000
AFIX   0
C32   1    0.875408    0.372097    0.885798    11.00000    0.02664    0.05900 =
         0.03969    0.00739    0.00041   -0.00337
AFIX  43
H32   2    0.890130    0.389476    0.917991    11.00000   -1.20000
AFIX   0
C20   1   -0.179003    0.621189    0.761054    11.00000    0.02474    0.05032 =
         0.05709    0.01096    0.01214    0.00021
AFIX  43
H20   2   -0.228147    0.666034    0.781935    11.00000   -1.20000
AFIX   0
C21   1   -0.014636    0.590117    0.772287    11.00000    0.02223    0.05110 =
         0.04952    0.00886    0.01002   -0.00111
C7    1    0.488612    0.295099    0.662460    11.00000    0.03061    0.04562 =
         0.03955   -0.00609    0.00567    0.00123
AFIX  43
H7    2    0.522087    0.236422    0.644236    11.00000   -1.20000
AFIX   0
C34   1    0.978783    0.305626    0.816419    11.00000    0.02262    0.04923 =
         0.04812    0.00528    0.00814    0.00032
AFIX  43
H34   2    1.065071    0.279431    0.801863    11.00000   -1.20000
AFIX   0
C22   1    0.066653    0.615858    0.818251    11.00000    0.02731    0.04611 =
         0.04486    0.00240    0.01331    0.00546
AFIX  43
H22   2    0.018330    0.663341    0.838373    11.00000   -1.20000
AFIX   0
C29   1    0.285144    0.221385    0.965737    11.00000    0.03543    0.07011 =
         0.03682    0.00646    0.00710   -0.00791
AFIX  43
H29   2    0.226947    0.174533    0.983597    11.00000   -1.20000
AFIX   0
C30   1    0.310900    0.332979    0.978886    11.00000    0.04210    0.06922 =
         0.03077    0.00097    0.00608    0.00268
AFIX  43
H30   2    0.273995    0.360451    1.006199    11.00000   -1.20000
AFIX   0
C31   1    0.392436    0.404251    0.951050    11.00000    0.03424    0.06062 =
         0.03426   -0.00377    0.00588   -0.00551
AFIX  43
H31   2    0.407885    0.479821    0.959578    11.00000   -1.20000
AFIX   0
C19   1   -0.265185    0.585324    0.719606    11.00000    0.02118    0.05878 =
         0.06599    0.02876    0.00306    0.00440
AFIX  43
H19   2   -0.371635    0.608229    0.711643    11.00000   -1.20000
AFIX   0
C10   1    0.298026    0.492681    0.570145    11.00000    0.05473    0.05457 =
         0.03096   -0.00329    0.00087   -0.00170
AFIX  43
H10   2    0.290403    0.503599    0.537517    11.00000   -1.20000
AFIX   0
C28   1    0.345129    0.178602    0.926225    11.00000    0.03729    0.05005 =
         0.04902    0.00298    0.00241   -0.00318
AFIX  43
H28   2    0.329918    0.102876    0.917929    11.00000   -1.20000
AFIX   0
C18   1   -0.192892    0.513993    0.689135    11.00000    0.02900    0.06361 =
         0.04855    0.01169   -0.00837   -0.01177
AFIX  43
H18   2   -0.254034    0.485253    0.662108    11.00000   -1.20000
AFIX   0
C9    1    0.377731    0.400132    0.590947    11.00000    0.04087    0.07170 =
         0.02953   -0.01132    0.00436   -0.00464
AFIX  43
H9    2    0.423618    0.347942    0.572183    11.00000   -1.20000
AFIX   0

C40   1    0.029309    0.209361    0.568373    11.00000    0.03753    0.09739 =
         0.03969   -0.00668    0.00766   -0.00166
AFIX  43
H40   2    0.129489    0.189198    0.584275    11.00000   -1.20000
AFIX   0
C38   1   -0.201569    0.160077    0.514862    11.00000    0.05173    0.08092 =
         0.05397   -0.00303    0.00957   -0.01487
AFIX  43
H38   2   -0.257153    0.106581    0.495051    11.00000   -1.20000
AFIX   0
C37   1   -0.266030    0.262369    0.520033    11.00000    0.03587    0.10240 =
         0.06006    0.00013   -0.00945   -0.00150
AFIX  43
H37   2   -0.365463    0.280615    0.503149    11.00000   -1.20000
AFIX   0
C41   1   -0.033119    0.314067    0.574956    11.00000    0.05782    0.08265 =
         0.04531   -0.01650    0.01138   -0.01920
AFIX  43
H41   2    0.023847    0.366098    0.595197    11.00000   -1.20000
AFIX   0
C39   1   -0.055148    0.135085    0.538631    11.00000    0.06571    0.06083 =
         0.05841   -0.00710    0.01632    0.00436
AFIX  43
H39   2   -0.010897    0.064206    0.534367    11.00000   -1.20000
AFIX   0
C42   1   -0.184519    0.341601    0.550655    11.00000    0.07999    0.08052 =
         0.08389   -0.00117    0.02442    0.02118
AFIX  43
H42   2   -0.230272    0.411997    0.554887    11.00000   -1.20000
AFIX   0
HKLF 4


REM  3_autored_a.res in P2(1)/c
REM R1 =  0.0782 for    3612 Fo > 4sig(Fo)  and  0.1394 for all    5426 data
REM    380 parameters refined using      0 restraints

END

WGHT      0.0504     13.7219

REM Highest difference peak  0.942,  deepest hole -0.879,  1-sigma level  0.117
Q1    1   0.4933  0.4604  0.8509  11.00000  0.05    0.94
Q2    1   0.5284  0.5576  0.8474  11.00000  0.05    0.58
Q3    1   0.6163  0.4624  0.9029  11.00000  0.05    0.56
Q4    1   0.5610  0.4677  0.8317  11.00000  0.05    0.49
Q5    1   0.4964  0.4058  0.8906  11.00000  0.05    0.47
;
_shelx_res_checksum              31409
_shelx_hkl_file                  
;
   0   0  -3    0.18    1.42
   0   0   3    0.10    1.45
   0   0  -4  137.76    4.05
   0   0   4  126.55    4.17
   0   0   5    1.16    2.99
   0   0   6  785.68   18.81
   0   0   7   -1.76    3.81
   0   0   8  315.30    9.16
   0   0   9    1.38    3.62
   0   0  10  513.05   13.70
   0   0  11   -0.12    4.08
   0   0  12   11.36    4.48
   0   0  13    3.32    4.80
   0   0  14   63.11    6.15
   0   0  15   -1.38    4.94
   0   0  16    0.63    5.04
   0   0  17    0.12    2.22
   0   0  17   -0.08    5.11
   0   0  17    2.24    4.37
   0   0  18  391.24    9.68
   0   0  18  340.10   13.15
   0   0  18  381.89   11.01
   0   0  19    0.19    2.78
   0   0  19    0.72    5.64
   0   0  19  -10.03    5.44
   0   0  20  106.05    3.93
   0   0  20   95.86    7.58
   0   0  21   -0.73    3.26
   0   0  21    0.42    6.04
   0   0  21   -4.04    7.10
   0   0  22   -1.78    3.55
   0   0  22    0.33    6.27
   0   0 -23   -0.13    2.43
   0   0  23    8.39    3.60
   0   0  23   12.26    8.01
   0   0  23    3.64    6.59
   0   0  24   30.35    7.00
   0   0  24   12.36    6.61
   0   0  25    9.49    6.49
   0   0  25   -3.52    6.58
   0   0 -25    9.16    2.48
   0   0  26   40.97    6.23
   0   0 -26   50.59    3.07
   0   0  27    5.22    6.06
   0   0  27    0.35    3.98
   0   0 -27   -0.57    2.56
   0   0  28    4.67    5.96
   0   0  28    0.95    3.77
   0   0  29    2.19    5.38
   0   0  29    0.03    3.52
   0   0  30    5.25    5.37
   0   0  30    4.19    3.14
   0   0  31    3.05    5.31
   0   0  31   -1.28    2.98
   0   0  32   27.75    3.07
   0   0 -32   18.53    9.91
   0   0 -33   11.86    8.63
   0   0  33    0.05    2.60
   0   0 -34   -1.94    6.78
   0   0  34   11.02    2.35
   0  -1   0    0.54    2.53
   0  -1   0   -0.01    1.68
   0  -1   1 1098.44   24.93
   0   1   1 1143.07   24.92
   0  -1   1 1144.83   25.32
   0  -1   2  345.23    9.71
   0   1   2  366.84    8.30
   0  -1   2  347.20    8.29
   0   1   3  241.34    6.15
   0  -1   3  249.01    6.19
   0  -1  -4   77.21    4.29
   0   1   4   81.66    3.38
   0  -1   4   89.05    3.46
   0  -1  -5    3.72    4.16
   0   1   5    5.66    3.23
   0  -1   5    5.45    3.18
   0  -1  -6  905.88   21.63
   0   1   6  882.13   21.06
   0  -1   6  885.47   21.08
   0  -1  -7 1104.45   26.26
   0   1   7 1048.35   25.68
   0  -1   7 1140.08   25.79
   0  -1  -8  256.04    8.30
   0   1   8  237.43    7.49
   0  -1   8  243.01    7.56
   0  -1   9  701.47   17.87
   0   1   9  730.38   17.83
   0   1  10  316.61    9.30
   0  -1  10  299.52    9.30
   0  -1  11    0.04    3.97
   0   1  11    2.09    3.85
   0  -1  12  737.23   18.99
   0   1  12  723.06   18.94
   0  -1  13 2279.77   53.49
   0   1  13 2293.06   53.44
   0  -1  14  800.55   21.45
   0   1  14  826.10   21.45
   0   1  15   21.99    5.12
   0  -1  15   13.44    5.17
   0  -1  16   63.84    6.30
   0   1  16   55.90    6.11
   0  -1  17  300.48    8.44
   0   1  17  364.92    8.54
   0   1  17  313.38   11.91
   0  -1  17  299.75   11.69
   0  -1  17  374.57   10.14
   0  -1  18   49.38    3.06
   0   1  18   45.83    3.06
   0  -1  18   50.08    6.42
   0   1  18   49.90    6.33
   0  -1  18   62.94    6.25
   0   1  19   74.05    3.67
   0  -1  19   53.64    3.54
   0  -1  19   49.41    6.50
   0   1  19   58.46    6.75
   0   1  19   59.96    6.09
   0  -1  20   67.08    3.89
   0   1  20   64.66    3.80
   0   1  20   71.81    7.01
   0  -1  20   61.41    7.16
   0   1  20   73.33    6.54
   0  -1  21   29.04    3.37
   0   1  21   24.59    3.41
   0  -1  21   20.39    6.43
   0   1  21   24.81    6.43
   0  -1  21   37.18    6.75
   0   1  21   28.57    6.55
   0  -1 -22    8.02    3.30
   0   1 -22   -1.56    2.20
   0   1  22   12.99    3.76
   0  -1  22    5.34    3.46
   0  -1  22    5.13    6.37
   0   1  22    7.97    6.33
   0  -1  22    3.48    6.21
   0   1  22    8.07    7.42
   0  -1  23  113.78    4.66
   0   1  23   98.59    4.67
   0   1  23  107.11    8.61
   0  -1  23   94.44    8.37
   0  -1  23  124.29    7.00
   0  -1 -24   -3.72    2.67
   0   1 -24   -0.07    2.05
   0  -1  24   -0.72    6.52
   0   1  24    5.47    6.34
   0  -1  24    8.53    5.76
   0   1  24   11.30   10.01
   0  -1  25   27.96    5.79
   0   1  25   28.21    7.50
   0   1  26   58.47    7.55
   0  -1  26   62.00    6.53
   0   1  27   66.21    4.49
   0  -1  27   56.77    6.08
   0   1  27   48.38    6.87
   0  -1 -28    0.29    2.77
   0   1  28   14.14    3.56
   0   1  28   14.33    6.05
   0  -1  28   10.54    5.54
   0   1  29  135.08    7.40
   0  -1  29  137.97    6.98
   0   1  29  145.92    5.46
   0   1  30    6.03    5.66
   0   1  30   11.49    3.24
   0  -1  30   13.28    3.33
   0   1  31   -0.94    5.29
   0   1 -31   -5.15    9.57
   0  -1  31    0.09    2.93
   0   1  31    0.63    2.78
   0  -1  32   23.17    3.03
   0   1  32   23.56    3.02
   0   1  32   23.00    5.26
   0  -1 -32   20.84   10.51
   0   1  33   48.11    3.10
   0  -1  33   47.93    3.10
   0   1 -33   37.66    7.28
   0   1  33   52.39    5.28
   0  -1 -34    2.52    7.53
   0   1  34    0.60    2.17
   0  -1  34    3.04    2.20
   0  -2   0 2888.44   63.56
   0  -2   0 2692.24   64.59
   0  -2  -1 2792.50   60.50
   0  -2   1 2821.75   61.76
   0  -2   2 7006.16  155.61
   0   2   2 7044.56  155.61
   0  -2  -2 7091.50  156.91
   0  -2   2 6936.45  156.44
   0  -2   2 7228.53  158.19
   0  -2   3  781.88   19.75
   0  -2  -3  705.08   18.07
   0  -2   3  723.11   16.21
   0   2   3  708.04   16.18
   0  -2   3  716.06   16.87
   0   2   4  475.53   11.29
   0  -2   4  451.37   11.33
   0  -2   4  499.92   15.28
   0  -2   5  737.56   17.32
   0   2   5  716.23   17.26
   0  -2   5  785.37   20.52
   0  -2   6  133.46    4.92
   0   2   6  128.42    4.73
   0  -2   7    3.06    3.04
   0   2   7    2.95    3.14
   0  -2  -7    1.51    4.53
   0  -2   8   71.47    4.40
   0   2   8   83.80    4.35
   0  -2  -8   90.16    5.45
   0  -2   9    0.29    3.29
   0   2   9    0.35    3.35
   0  -2  -9   -0.09    4.60
   0  -2  10   -1.93    3.65
   0   2  10    2.65    3.57
   0  -2 -10   -2.17    4.82
   0  -2  11  325.78    9.99
   0   2  11  325.07   10.01
   0  -2  12    5.97    4.42
   0   2  12   10.62    4.50
   0  -2  13  942.38   24.42
   0   2  13  985.03   24.42
   0   2  14  315.41   10.44
   0  -2  14  279.49   10.31
   0  -2  15   36.61    5.21
   0   2  15   49.35    5.64
   0  -2  16  469.88   14.64
   0   2  16  474.50   14.62
   0  -2  17  224.83    6.36
   0   2  17  235.54    6.34
   0  -2  17  252.85    8.31
   0  -2  17  206.41    9.64
   0   2  17  238.57    9.68
   0  -2  18   -1.83    2.74
   0   2  18   -3.93    2.71
   0  -2  18    4.76    5.13
   0  -2  18    0.25    5.25
   0   2  18    1.39    5.17
   0  -2  19   10.61    4.89
   0   2  19    7.28    5.28
   0  -2  19   12.63    5.69
   0   2  19    8.58    2.76
   0  -2  19   11.48    2.79
   0  -2 -19   -1.92    2.57
   0  -2  20   24.63    5.08
   0  -2  20   11.06    5.59
   0   2  20    9.05    5.82
   0   2  20   18.72    3.36
   0  -2  20   22.21    3.47
   0  -2 -20    0.40    2.87
   0  -2  21    2.23    4.99
   0   2  21   -0.51    5.80
   0  -2  21    4.90    6.10
   0  -2  21    7.49    3.34
   0   2  21    7.54    3.30
   0  -2  21   -0.20    9.85
   0  -2  22   40.35    7.10
   0   2  22   40.68    6.74
   0  -2  22   30.36    3.69
   0   2  22   27.15    3.56
   0  -2  22   32.69    5.11
   0   2  23   25.70    6.34
   0  -2  23   16.58    6.48
   0  -2  23   25.46    5.42
   0  -2  24   72.15    7.97
   0   2  24   75.99    7.69
   0  -2  24   84.55    5.86
   0  -2  25  126.82    6.77
   0  -2  26    6.92    4.25
   0  -2  26   -2.55    5.75
   0   2  27   12.35    3.65
   0  -2  27    8.94    3.83
   0   2  28   96.68    4.20
   0  -2  28   98.55    4.42
   0   2  29    7.50    5.50
   0   2  29    7.35    3.17
   0  -2  29   10.82    3.31
   0   2  30    2.67    5.60
   0  -2  30    1.23    3.00
   0   2  30    2.40    2.95
   0   2 -30    0.47    8.89
   0  -2  31  114.89    4.47
   0   2  31  106.94    4.38
   0   2  31  107.81    6.33
   0  -2 -32   44.91   10.76
   0  -2  32   51.58    3.20
   0   2  32   49.55    3.18
   0   2  32   44.70    5.38
   0  -2 -33   43.68    9.47
   0   2  33   42.27    2.84
   0  -2  33   50.69    2.99
   0  -2 -34    0.09    7.56
   0  -3   0    1.46    5.20
   0  -3   1  465.48   16.41
   0  -3   1  471.54   13.15
   0  -3  -2  106.91    6.89
   0  -3   2   70.86    9.78
   0  -3   2   77.87    5.42
   0   3   2  101.79    2.58
   0  -3   2   94.86    2.66
   0  -3   3  456.47    9.87
   0   3   3  429.24    9.80
   0  -3  -3  374.59    9.68
   0  -3  -3  430.40   12.75
   0  -3   3  494.20   16.34
   0  -3   3  417.24   11.27
   0  -3  -3  370.68   12.57
   0  -3  -4    5.38    4.41
   0   3   4    5.11    1.99
   0  -3   4    2.98    1.93
   0  -3  -4   12.16    5.66
   0  -3   4    9.43    4.19
   0  -3   4   13.59    9.65
   0  -3   5 2338.38   52.77
   0   3   5 2321.23   52.31
   0  -3   5 2318.18   52.34
   0  -3  -5 2369.51   54.16
   0  -3   5 2264.96   56.19
   0  -3   6  166.85    6.20
   0   3   6  191.71    5.59
   0  -3   6  187.32    5.69
   0  -3   6  191.72   11.13
   0  -3  -6  187.74    7.91
   0  -3   7   40.89    3.84
   0  -3   7   41.10    3.32
   0   3   7   34.89    3.21
   0  -3   7   52.02    8.87
   0   3   8   11.97    3.09
   0  -3   8   12.98    2.86
   0  -3   8   16.15    8.22
   0  -3   9   31.84    3.52
   0   3   9   37.53    3.73
   0  -3   9   35.80    8.87
   0  -3  10  204.26    7.25
   0   3  10  201.32    7.06
   0  -3  10  206.05   12.15
   0  -3 -10  211.41    9.45
   0   3  11   89.42    5.32
   0  -3  11   86.29    5.54
   0  -3  11   74.89   10.56
   0   3  12   87.01    5.43
   0  -3  12   84.89    5.63
   0  -3  12   83.04   10.34
   0   3  13    5.46    4.16
   0  -3  13    2.94    4.09
   0  -3  13   -3.20   10.12
   0  -3  14  796.61   21.16
   0   3  14  814.01   21.09
   0  -3  14  764.28   25.40
   0   3  15    1.07    4.51
   0  -3  15    1.69    4.59
   0  -3  15    7.24    9.46
   0  -3  16  403.60   18.99
   0  -3  16  490.15   11.33
   0   3  16  457.85   11.26
   0   3  16  440.60   14.12
   0  -3  16  439.44   14.39
   0  -3  17   55.77    4.52
   0  -3  17   38.65    9.92
   0  -3  17   48.62    3.13
   0   3  17   66.49    3.25
   0   3  17   46.80    5.64
   0  -3  17   31.89    5.53
   0  -3  18   32.79    4.47
   0  -3  18   21.67   10.50
   0   3  18   31.94    3.01
   0  -3  18   31.30    3.06
   0   3  18   29.21    5.60
   0  -3  18   28.05    5.72
   0  -3  19    1.30    4.62
   0  -3  19   15.74   10.32
   0  -3  19    9.74    2.92
   0   3  19   14.19    2.92
   0  -3  19   11.57    5.19
   0   3  19   16.42    5.49
   0  -3  20  209.59    9.50
   0   3  20  208.13    9.20
   0   3  20  247.45    8.31
   0  -3  20  189.69    6.23
   0   3  20  244.45    5.42
   0  -3  20  234.03    5.41
   0  -3  20  185.08   14.94
   0   3  21   86.69    7.60
   0  -3  21   80.47    5.64
   0  -3  21   76.04   13.31
   0  -3  21   78.16    4.31
   0   3  21   83.88    4.32
   0   3  21   82.07    7.49
   0  -3  21   66.26    7.23
   0  -3  22   31.45    6.53
   0   3  22   32.15    6.48
   0  -3  22   18.57    4.91
   0  -3  23   45.49    7.06
   0   3  23   45.52    6.71
   0   3  23   61.22    7.82
   0  -3  23   46.54    5.19
   0  -3 -24   -3.43    2.94
   0  -3  24    5.27    6.16
   0   3  24    7.67    5.61
   0  -3  25  283.93    6.32
   0   3  25  295.35    6.25
   0   3  26   30.83    3.56
   0  -3  26   35.89    3.95
   0   3  26   42.57    8.65
   0   3  27   16.98    3.26
   0  -3  27   19.93    3.42
   0   3  27   21.89    6.98
   0  -3  28   99.94    4.22
   0   3  28  107.67    4.13
   0   3  28  117.01    7.09
   0  -3  29    8.75    3.02
   0   3  29    6.38    2.84
   0   3  29    6.33    5.46
   0  -3  30   11.34    2.74
   0   3  30    5.78    2.68
   0   3  31   12.31    2.60
   0  -3 -31   18.32   11.44
   0  -3 -32   95.19   11.23
   0   3  32  104.41    3.83
   0  -3 -33   10.74    8.73
   0  -3 -34   12.46    7.14
   0  -4   0  778.25   19.74
   0  -4   1  979.24   28.52
   0  -4   1 1055.18   25.95
   0  -4  -2  130.99    6.66
   0  -4   2  116.32    9.46
   0  -4   2  115.27    5.60
   0  -4   3  319.72    7.63
   0  -4  -3  328.33   11.35
   0  -4  -3  366.79   10.95
   0  -4   3  359.42    9.48
   0  -4   3  388.01   14.51
   0   4   4    5.31    1.44
   0  -4   4    5.21    1.52
   0  -4  -4    5.08    5.13
   0  -4  -4    4.19    5.04
   0  -4   4    6.58    3.25
   0  -4   4    6.68    8.94
   0   4   5   14.90    1.94
   0  -4   5   13.54    2.04
   0  -4  -5   15.57    4.81
   0  -4  -5   13.62    1.81
   0  -4   5    9.19    8.69
   0  -4   5   15.33    3.22
   0  -4  -5   16.50    5.35
   0  -4   6  222.41    6.04
   0   4   6  215.66    6.00
   0  -4   6  215.66   13.08
   0  -4  -6  228.49    8.74
   0   4   7    5.05    2.48
   0  -4   7    4.95    2.52
   0  -4   7    3.83    2.95
   0  -4   7    0.35    9.77
   0  -4  -7    6.13    5.58
   0   4   8  116.89    4.73
   0  -4   8  121.07    4.90
   0  -4   8  108.13    5.26
   0  -4   8  129.99   12.85
   0   4   9  139.68    5.47
   0  -4   9  143.82    5.70
   0  -4   9  128.78   12.44
   0  -4  -9  156.71    8.30
   0   4  10   64.11    4.24
   0  -4  10   73.06    4.57
   0  -4  10   71.38   10.94
   0  -4  11    1.11    3.53
   0   4  11    0.81    3.31
   0  -4  11  -10.64   11.39
   0   4  12    4.50    3.49
   0  -4  12    4.40    3.73
   0  -4  12    0.30    9.24
   0   4  13  246.11    8.93
   0  -4  13  281.33    9.12
   0  -4  13  278.42   15.18
   0  -4  14   78.66    5.32
   0   4  14   75.24    5.29
   0  -4  14   63.36   11.17
   0  -4  15  312.29    7.84
   0   4  15  271.58   10.11
   0  -4  15  271.54   10.05
   0  -4  15  267.92   16.42
   0  -4  16  298.31   11.54
   0   4  16  282.72   11.14
   0  -4  16  368.22    8.98
   0  -4  16  374.85    8.82
   0   4  16  331.56    8.67
   0  -4  16  311.12   17.42
   0   4  17  173.73    8.31
   0  -4  17  172.24    8.41
   0  -4  17  174.79   14.53
   0  -4  17  215.29    6.02
   0  -4  17  186.04    5.74
   0   4  17  192.07    5.63
   0  -4  18    2.50    3.44
   0   4  18    2.81    3.31
   0   4  18    3.54    5.00
   0  -4  18    7.47    5.13
   0  -4  18   -8.05    8.89
   0  -4  18    6.56    3.65
   0  -4  18   11.36   11.45
   0  -4  19  338.74   12.60
   0   4  19  306.25   12.16
   0  -4  19  299.92   18.80
   0  -4  19  375.34   13.29
   0  -4  19  400.19    9.50
   0  -4  19  347.81    9.45
   0  -4  20   15.79    4.98
   0  -4 -20    1.56    2.96
   0  -4  20    9.83    5.27
   0   4  20   11.11    5.39
   0  -4  20   12.65   12.22
   0  -4  21  117.62    5.72
   0   4  21  108.72    7.26
   0  -4  21  115.64    7.77
   0  -4  21  121.58   14.70
   0   4  22  480.53   13.57
   0  -4  22  446.07    9.89
   0  -4  23  119.12    8.15
   0   4  23  127.91    7.99
   0   4  23  170.32    5.36
   0   4  23  168.45    8.65
   0   4  24   31.27    3.52
   0  -4  24   37.40    3.66
   0   4  24   34.46    8.81
   0   4  25    1.13    2.84
   0  -4  25    5.94    3.18
   0   4  25   -0.38   10.02
   0   4  26   23.42    3.15
   0  -4  26   22.59    3.11
   0   4  27   97.67    4.19
   0   4  27   95.75    7.76
   0   4  28    5.90    2.66
   0   4  28    4.30    5.95
   0   4  29   11.33    2.58
   0   4  29   19.13    5.39
   0   4  30   46.03    2.97
   0   4  30   50.72    5.59
   0   4  31   11.22    4.86
   0   4  31   10.63    2.21
   0   4  32   54.50    4.78
   0  -5   0   -2.17    4.60
   0  -5  -1  667.26   17.72
   0  -5   1  655.49   17.25
   0  -5   1  620.13   20.79
   0  -5   2   10.97    4.12
   0  -5   2   12.43    9.37
   0  -5  -2    7.10    4.88
   0  -5   3  -14.21   11.38
   0  -5   4  262.97   14.68
   0  -5   4  235.93    7.75
   0  -5  -4  255.48    9.90
   0  -5   5  130.89    3.71
   0  -5   5  134.99    4.99
   0  -5  -5  136.45    7.83
   0  -5   5  146.28   12.25
   0  -5   6  147.71    4.46
   0  -5   6  145.48   12.57
   0  -5   7  226.06    6.50
   0  -5  -7  262.94   10.23
   0  -5   7  235.27   15.01
   0   5   8  105.23    4.09
   0  -5   8  114.66    4.37
   0  -5  -8  124.26    7.79
   0  -5   8  119.49   12.73
   0  -5   9  341.23    9.50
   0   5   9  339.76    9.42
   0  -5   9  333.95   17.29
   0  -5  -9  383.16   12.84
   0   5  10  467.42   12.32
   0  -5  10  436.27   12.39
   0  -5  10  445.08   19.99
   0   5  11    3.41    2.82
   0  -5  11   -0.61    3.01
   0  -5  11   -2.57   10.30
   0  -5 -11   -2.31    5.61
   0  -5  12   19.57   11.10
   0   5  12   19.01    3.32
   0  -5  12   22.67    3.56
   0  -5  12   24.36    2.95
   0  -5  13   11.40   10.54
   0   5  13    9.29    3.30
   0  -5  13    7.52    3.36
   0  -5  13   10.94    2.86
   0  -5  14  294.47   17.75
   0   5  14  291.78   10.00
   0  -5  14  305.90   10.29
   0  -5  15   62.11   12.72
   0  -5  15   71.75    4.11
   0   5  15   55.98    4.88
   0  -5  15   57.96    5.00
   0  -5  16  164.17    6.91
   0   5  16  178.45    6.75
   0  -5  16  164.34    9.02
   0  -5  16  165.31   14.77
   0  -5  17   -4.86    8.73
   0  -5  17    4.13   11.65
   0  -5  17   -1.72    3.47
   0  -5  17    2.40    4.33
   0  -5  18   86.70    6.06
   0  -5  18   67.66    9.86
   0  -5  18   78.94   13.93
   0  -5  19   18.21    5.04
   0  -5 -19   -0.04    2.69
   0  -5  19   18.47   10.16
   0  -5  19   31.95    3.70
   0  -5  19   24.54   13.02
   0  -5  20   82.26    4.08
   0  -5  20   87.10    6.61
   0  -5  20  104.25   10.84
   0   5  20  103.42    7.32
   0  -5  20  112.37    4.05
   0  -5  20   87.28   14.23
   0   5  21   14.29    6.38
   0  -5  21   12.36    2.95
   0  -5  21    9.34    2.90
   0  -5  22   31.34    3.15
   0   5  22   38.47    7.31
   0   5  23   -1.38    2.55
   0   5  23   -1.86    7.52
   0   5  24   41.28    8.21
   0   5  24   31.40    2.88
   0  -5 -25    1.23    2.94
   0   5  25   61.71    9.50
   0  -5 -26    1.74    2.93
   0   5  26   23.35    7.70
   0   5  27   25.83    6.46
   0   5  28   15.18    5.25
   0   5  29   20.92    5.07
   0  -5 -29   15.76   11.32
   0   5  30    7.49    4.68
   0  -5 -30   86.48   10.78
   0   5  31    0.85    4.33
   0  -5 -31    0.33    9.30
   0  -5 -32   24.06    8.25
   0  -5 -33   12.99    6.06
   0  -6   0   56.87    5.07
   0  -6   1  104.11    5.80
   0  -6   1   92.48   10.39
   0  -6  -2   -3.94    5.23
   0  -6   2   -6.28    8.91
   0  -6   2   -0.56    3.81
   0  -6  -3  548.09   17.98
   0  -6  -3  567.03   16.08
   0  -6   3  532.08   14.09
   0  -6   4  287.42   15.90
   0  -6  -4  312.20   11.07
   0  -6  -4  280.58   12.61
   0  -6  -5  164.29    8.91
   0  -6  -5  183.25    8.27
   0  -6   5  173.54   12.99
   0  -6   6   61.86   10.74
   0  -6  -6   81.78    6.29
   0  -6   7  329.98   16.33
   0  -6  -7  308.71   11.51
   0  -6  -8  326.88   11.86
   0  -6   8  251.29   15.87
   0  -6   9    0.42    2.88
   0  -6  -9    0.09    5.42
   0  -6   9    3.72   10.59
   0  -6  10   11.95    3.01
   0  -6  10    7.56    9.85
   0  -6 -10   14.95    5.88
   0  -6  11  174.26    5.52
   0  -6  11  133.26   13.28
   0  -6  12    1.24    3.29
   0  -6  12    2.37   10.67
   0  -6  13    2.44    3.40
   0  -6  13    9.42   10.15
   0  -6  14   41.87    3.62
   0  -6  14   32.54   11.60
   0  -6  15  105.34   19.71
   0  -6  15  151.05   16.90
   0  -6  16  750.57   13.94
   0  -6  16  730.15   23.22
   0  -6 -17   -3.51    2.57
   0  -6  17   -3.41   10.05
   0  -6  17   11.76   18.64
   0  -6  17    6.27    3.76
   0  -6  17   -4.24   12.06
   0  -6 -18  454.78   10.70
   0  -6  18  390.04   15.81
   0  -6  18  287.67   21.69
   0  -6  18  481.31   11.88
   0  -6  18  296.54   20.56
   0  -6  19  943.13   24.27
   0  -6  19  637.84   27.91
   0  -6  19  885.19   20.24
   0  -6  19  602.53   29.18
   0   6  20   10.39    6.28
   0  -6  20   33.84   11.18
   0  -6  20    6.13   18.27
   0  -6  20   12.44    3.14
   0  -6  20   14.52   11.97
   0   6  21  151.38    7.27
   0  -6  21  144.57    4.22
   0  -6  22  222.23   18.73
   0  -6  22  299.71    5.19
   0   6  23  323.50   10.26
   0  -6  23  191.52    4.33
   0  -6 -24   -2.74    2.87
   0   6  24   33.72    9.15
   0   6  25   63.27    7.98
   0  -6 -26   13.67   11.47
   0   6  26   76.67    6.45
   0  -6 -27   50.87   11.18
   0   6  27   57.66    5.50
   0  -6 -28   10.14    9.91
   0   6  28    1.93    4.56
   0   6  29    2.90    4.43
   0  -6 -30    5.06    8.61
   0   6  30    1.23    3.90
   0  -6 -31   28.16    7.27
   0  -6  31   -0.22    4.02
   0  -6 -32    4.38    5.38
   0  -6  32   -0.11    0.91
   0  -7   0   -0.71    3.51
   0  -7  -1   88.23    5.55
   0  -7   1   86.49    4.89
   0  -7   1   80.88    9.78
   0  -7  -2  182.73    7.77
   0  -7   2  164.41   12.17
   0  -7  -3    2.86    4.36
   0  -7   3    6.10    8.33
   0  -7  -3    6.00    6.59
   0  -7  -4   93.77    8.37
   0  -7   4   96.90   11.57
   0  -7  -4  100.31    6.66
   0  -7   5  167.47   12.71
   0  -7  -5  187.90    8.81
   0  -7  -5  160.31    9.95
   0  -7  -6  230.47   10.23
   0  -7   6  196.60   14.17
   0  -7   7   20.40   10.39
   0  -7  -7   31.38    5.66
   0  -7   7   26.64    3.24
   0  -7   8   19.26   10.86
   0  -7  -8   17.40    6.17
   0  -7   8   32.98    3.49
   0  -7   9  117.70   13.54
   0  -7  10  226.66   16.06
   0  -7  11   -0.07    8.17
   0  -7  11    2.93    3.39
   0  -7  11    2.09   10.60
   0  -7  12   16.35    8.37
   0  -7  12   14.43    3.74
   0  -7  12   -0.44   10.80
   0  -7  13    1.42    8.01
   0  -7  13   18.28   16.32
   0  -7  13    8.38    3.58
   0  -7  13    4.71   11.25
   0  -7  14   53.58    4.43
   0  -7  14   35.78   12.31
   0  -7  15   27.78   12.68
   0  -7  15   40.38    9.69
   0  -7  15   14.60   15.27
   0  -7  15   40.61   19.64
   0  -7 -16    1.91    2.10
   0  -7  16   -2.65   16.96
   0  -7  16    1.71   11.87
   0  -7  16    4.46    3.93
   0  -7  17  168.07   18.51
   0  -7  17  154.88   15.69
   0   7  18  700.39   18.20
   0  -7  18  556.32   24.88
   0  -7  18  733.17   16.94
   0  -7  18  511.46   25.61
   0   7  19    4.82    5.47
   0  -7  19   -4.84   10.75
   0  -7  19  -14.71   17.09
   0  -7  19    1.93    3.38
   0  -7 -19   -0.91    2.46
   0   7  20  311.20    8.26
   0  -7  20  282.01    5.35
   0  -7  21    6.64    3.13
   0   7  21    8.75    5.99
   0  -7  22   -0.42    2.91
   0   7  22    0.62    6.92
   0  -7  22   -8.90   14.86
   0  -7 -22    5.88   10.49
   0  -7  23    7.91    2.75
   0   7  23   19.81    8.21
   0  -7 -23    8.93   10.25
   0   7  24   18.92    6.74
   0  -7 -24    3.31   10.21
   0   7  25   -0.16    5.09
   0  -7 -25   -3.09    9.74
   0   7  26    9.89    4.53
   0  -7 -26   17.72    9.56
   0   7  27   -2.72    4.14
   0  -7 -27   -9.61    9.07
   0   7  28   -3.22    3.73
   0  -7 -28    0.48    8.36
   0   7  29   10.81    3.52
   0  -7  29    1.47    4.90
   0  -7 -29    2.61    7.44
   0  -7  30   -0.53    4.21
   0  -7 -30    4.06    5.67
   0  -8   0    5.00    2.37
   0  -8   1  230.80   13.59
   0  -8   1  274.87    7.06
   0  -8  -1  254.71    6.96
   0  -8   2   25.54    8.93
   0  -8   2   39.87    3.07
   0  -8  -3  118.53    9.85
   0  -8   3  111.74    4.28
   0  -8   4  228.67   14.84
   0  -8  -4  222.56   12.49
   0  -8   5   41.18    9.74
   0  -8   5   49.80    3.82
   0  -8  -5   25.93    7.77
   0  -8   5   36.80   14.61
   0  -8  -5   35.11    6.85
   0  -8   6   49.45    3.87
   0  -8   6   41.23   10.69
   0  -8  -6   32.28    6.78
   0  -8  -7   13.57    7.38
   0  -8  -7   32.45    7.04
   0  -8   7   40.26    3.82
   0  -8   7   32.04   10.73
   0  -8   8    5.70    7.70
   0  -8  -8   14.96    6.50
   0  -8   8   20.29   15.07
   0  -8  -8   14.06    6.95
   0  -8   8   31.02    3.97
   0  -8   8   30.18   11.08
   0  -8   9   -3.18    7.71
   0  -8  -9   -0.10    6.15
   0  -8  -9    0.91    6.59
   0  -8   9    8.76   14.63
   0  -8   9    0.80    3.70
   0  -8   9   -1.91   10.51
   0  -8  10    0.70   15.09
   0  -8 -10   10.27    6.15
   0  -8 -10    8.23    6.75
   0  -8  10    7.62    2.64
   0  -8  10    3.66   10.54
   0  -8 -11   30.51    6.29
   0  -8  11   52.58   16.39
   0  -8  11   60.16    3.30
   0  -8  11   55.92   11.82
   0  -8  12  -10.24    8.73
   0  -8 -12    2.58    5.85
   0  -8  12   -4.01    4.03
   0  -8  12   -1.03    2.76
   0  -8  12   -5.41   10.93
   0  -8  13    9.26    8.72
   0  -8  13   24.81   15.87
   0  -8 -13   -3.15    5.91
   0  -8  13    4.99    2.93
   0  -8  13    8.29    4.00
   0  -8  13    2.08   11.38
   0  -8  14  133.57    4.98
   0  -8  14  142.26    5.60
   0  -8  15  194.47    6.65
   0  -8  15  189.23    6.05
   0  -8  16  133.12   16.90
   0  -8  16  128.08    5.29
   0  -8  16   97.70   13.06
   0  -8  17    5.53    3.54
   0  -8  17    6.77   15.95
   0  -8  17  -18.05   10.89
   0  -8  18  218.50    7.00
   0  -8  18  229.18   17.61
   0  -8  19  221.88    6.71
   0  -8  19  200.67   16.76
   0   8  19  206.41    8.30
   0  -8  20  162.11    5.50
   0  -8  20   90.04   15.46
   0  -8 -20  104.59    9.65
   0   8  20  192.09    8.26
   0  -8  21  120.30    4.79
   0  -8 -21  113.05    9.59
   0  -8  22    2.12    2.59
   0  -8 -22    2.62    8.50
   0  -8  22   -7.59   13.52
   0   8  22    3.37    5.81
   0  -8 -23   31.43    8.51
   0   8  23   18.92    4.67
   0  -8 -24   21.41    8.37
   0   8  24   34.65    4.44
   0  -8 -25    1.92    7.93
   0   8  25    3.84    3.70
   0  -8  27 1129.08   26.32
   0  -8  28    1.31    5.11
   0  -8  29    0.40    3.83
   0  -9   0  -10.40    7.52
   0  -9   0   -3.12    2.58
   0  -9   0   -6.45    6.28
   0  -9   1   53.21    9.89
   0  -9  -1   62.25    2.98
   0  -9   1   59.12    3.41
   0  -9   1   36.93    9.22
   0  -9   1   53.58    7.38
   0  -9   2  228.08   10.54
   0  -9   2  232.69   15.03
   0  -9  -2  241.57   13.70
   0  -9   3   18.26    6.73
   0  -9  -3   -4.21    7.61
   0  -9   3   12.06    3.14
   0  -9   3    1.44    6.71
   0  -9  -3   -0.59    8.38
   0  -9  -3    4.07    7.50
   0  -9   3    0.34    9.05
   0  -9   4   -2.98    6.76
   0  -9   4   -1.34    2.93
   0  -9  -4   -8.09    8.14
   0  -9   4    0.36    9.31
   0  -9   5    0.98    6.41
   0  -9  -5    6.31    6.90
   0  -9   5   10.31    9.79
   0  -9   5    4.43    3.18
   0  -9  -5  -10.03    8.86
   0  -9   6  418.78   12.29
   0  -9   6  350.42   11.33
   0  -9   6  364.16   20.67
   0  -9  -6  360.34   11.78
   0  -9   6  413.76    9.77
   0  -9   6  348.91   18.12
   0  -9  -7  118.04    8.84
   0  -9   7  144.88    8.44
   0  -9   7  140.15    7.25
   0  -9  -7  166.38    8.06
   0  -9   7  126.13   17.50
   0  -9   7  173.55    5.26
   0  -9   7  155.36   13.49
   0  -9  -8   97.07    8.28
   0  -9  -8  114.18    7.41
   0  -9   8   92.74   17.01
   0  -9   8   76.79    6.30
   0  -9   8   84.51    8.40
   0  -9   8  115.10    4.69
   0  -9   8   71.61   11.57
   0  -9  -9   24.26    6.76
   0  -9  -9   19.54    7.48
   0  -9   9   25.80    5.43
   0  -9   9   35.20   16.75
   0  -9   9   36.47   10.55
   0  -9   9   28.53    7.90
   0  -9   9   52.04    3.75
   0  -9   9    0.74    1.47
   0  -9  10   -1.91    8.16
   0  -9  10    1.50    9.71
   0  -9  10    1.37    3.31
   0  -9 -10    1.64    6.51
   0  -9  10  -16.97   16.61
   0  -9 -11   10.80    6.61
   0  -9  11   20.39   16.78
   0  -9  11    9.04   10.45
   0  -9  11   17.35    8.50
   0  -9 -12   38.90    6.96
   0  -9  12   52.67   16.50
   0  -9  12   38.98   11.64
   0  -9  13   50.37    9.42
   0  -9 -13   59.07    7.05
   0  -9  13   51.00   16.60
   0  -9  13   34.98   11.17
   0  -9  13   55.11    4.03
   0  -9  14    0.45    3.55
   0  -9 -14   -6.18    6.87
   0  -9  14   -5.33   16.51
   0  -9  15    6.22    3.78
   0  -9  15   14.40   10.06
   0  -9  15   21.52   16.79
   0  -9  16   14.72    3.51
   0  -9  16   38.68    9.78
   0  -9  16    9.52   16.05
   0  -9  17   -0.58    3.44
   0  -9  17   -9.11   10.61
   0  -9  17  -16.90   15.82
   0  -9  18   52.08    3.85
   0  -9  18   28.57   15.40
   0  -9  19   57.44    3.78
   0  -9  19   28.22   14.72
   0  -9  20    0.19    2.93
   0  -9  20    2.82   13.78
   0  -9  21   19.15   13.43
   0  -9  24    5.09    6.40
   0  -9  24   -2.21    1.44
   0  -9  27    0.35    1.02
   0  -9  27    0.04    4.26
   0  -9  28    0.02    1.00
   0 -10   0   -4.57    6.78
   0 -10   0   19.70    7.07
   0 -10   1   -6.21    7.04
   0 -10   1   90.55   10.33
   0 -10   2  173.37    4.94
   0 -10   2  153.21   11.99
   0 -10   2  174.39    8.27
   0 -10   3  189.59   11.15
   0 -10  -3  224.70    9.91
   0 -10   3  153.43    5.07
   0 -10   3  122.22   11.50
   0 -10  -3  158.62    8.41
   0 -10   3  167.76    8.11
   0 -10   4  140.37   11.04
   0 -10  -4  143.52    9.89
   0 -10   4  251.34    5.98
   0 -10   4  193.09   13.05
   0 -10  -4  205.77    8.87
   0 -10   4  200.89    8.41
   0 -10  -5  131.53    8.99
   0 -10  -5  141.32    8.40
   0 -10   5  152.53    7.52
   0 -10   5  149.32   12.26
   0 -10   6   49.94    6.25
   0 -10  -6   47.08    7.12
   0 -10   6   48.36    9.58
   0 -10   6   49.82    3.64
   0 -10  -6   55.10    8.03
   0 -10  -7  208.06    9.44
   0 -10   7  199.83    8.86
   0 -10   7  137.22    7.35
   0 -10  -7  149.05    8.39
   0 -10   7  156.15    5.63
   0 -10   7  133.28   12.72
   0 -10  -8  236.20    8.12
   0 -10   8  219.89    7.08
   0 -10   8  239.89    4.93
   0 -10  -8  233.97    8.79
   0 -10   8  236.65    8.98
   0 -10   9    7.16    5.76
   0 -10   9    8.89    3.29
   0 -10   9   -0.93    1.54
   0 -10   9   -2.96    7.39
   0 -10   9   11.47    8.66
   0 -10 -10   14.20   10.08
   0 -10  10    9.05    7.80
   0 -10  10   -2.18   10.12
   0 -10  10    1.55   10.93
   0 -10 -11    2.43    7.45
   0 -10  11    9.44    3.65
   0 -10  11   -0.35    1.47
   0 -10  11   -5.74    7.01
   0 -10  11    5.14    8.73
   0 -10 -12   -1.33    7.49
   0 -10  12    8.28    3.48
   0 -10  12   -4.20    6.86
   0 -10  12    2.62    1.54
   0 -10 -13   26.92    6.35
   0 -10  13    6.52    6.74
   0 -10  13   24.86    9.18
   0 -10  14    2.29    6.78
   0 -10  14   53.86    9.85
   0 -10 -15    3.24    5.52
   0 -10  15   -6.17    6.97
   0 -10  15    0.10    3.22
   0 -10  16    0.38    6.58
   0 -10  16    1.67    3.00
   0 -10  17    1.06    6.60
   0 -10  17   -0.51    3.03
   0 -10  21   -0.12    1.43
   0 -10  22   -2.43    6.17
   0 -10  23    2.18    5.54
   0 -10  23    1.49    1.29
   0 -10  24   28.23    6.21
   0 -10  25    0.19    1.23
   0 -10  25    1.21    4.16
   0 -10  26   -0.19    3.45
   0 -11   0   -1.08    6.85
   0 -11   1   29.17    7.33
   0 -11   1   33.12    9.33
   0 -11   2   -2.65    7.11
   0 -11   2    5.74    9.03
   0 -11  -3   18.99    7.37
   0 -11  -3   -3.64    8.42
   0 -11   3    4.27    9.30
   0 -11  -4    4.11    6.94
   0 -11   4    1.30    9.37
   0 -11  -4    0.10    8.07
   0 -11   5  308.74    8.85
   0 -11  -5  300.47   10.20
   0 -11  -6    8.58    8.46
   0 -11  -6  -10.50    7.94
   0 -11   6   -6.82    7.29
   0 -11   6   -4.76   10.52
   0 -11   7    4.71    6.39
   0 -11  -7    9.93    7.60
   0 -11  -7    6.42    7.09
   0 -11   7   -2.87    9.15
   0 -11   8   10.06    6.62
   0 -11  -8   14.60    7.34
   0 -11   8   -2.04    6.56
   0 -11   8   -2.63    8.97
   0 -11   8   19.96    7.63
   0 -11  -9    3.15    8.13
   0 -11   9    4.40    9.49
   0 -11  10   31.83    5.07
   0 -11  10   18.80    9.35
   0 -11  11    0.68    2.34
   0 -11  11    2.00    6.43
   0 -11 -12    4.67    5.64
   0 -11  12    2.93    6.46
   0 -11  12    6.00    8.63
   0 -11  12    1.12    1.91
   0 -11  13    8.38    6.63
   0 -11  13    0.06    1.93
   0 -11  14    1.07    1.83
   0 -11  14    0.47    8.21
   0 -11  14    0.14    6.50
   0 -11  15   -0.87    1.86
   0 -11  15   -1.85    6.69
   0 -11  15   -0.88    7.78
   0 -11  16    6.78    7.43
   0 -11  16    0.57    1.84
   0 -11  16    0.89    6.41
   0 -11  17   -0.57    1.79
   0 -11  17    2.57    7.00
   0 -11  18    0.66    1.76
   0 -11  18   -3.17    6.04
   0 -11  19   -6.91    5.80
   0 -11  19   28.88    5.97
   0 -11  20   -0.49    1.66
   0 -11  20    2.24    4.77
   0 -11  20   -8.65    5.53
   0 -12   0  124.38    8.18
   0 -12  -1   52.25    7.49
   0 -12   1   39.45    8.11
   0 -12   2   80.85    7.58
   0 -12   2   25.09    8.30
   0 -12   3  121.19    7.73
   0 -12  -3  126.64    7.83
   0 -12  -4   98.73    8.55
   0 -12  -4  105.54    7.68
   0 -12   5   37.38    6.05
   0 -12  -5   35.88    7.33
   0 -12  -5   23.88    7.88
   0 -12   5   41.76    8.40
   0 -12  -6   44.14    7.33
   0 -12   6   31.88    8.32
   0 -12   7   14.59    5.18
   0 -12  -7    5.08    6.29
   0 -12   7   -3.30    6.07
   0 -12   7    1.67    8.34
   0 -12  -8   35.99    6.05
   0 -12   8   30.58    5.33
   0 -12  -9   12.21    5.80
   0 -12   9   11.92    4.58
   0 -12   9   10.05    8.10
   0 -12   9    3.30    5.88
   0 -12 -10   33.50    6.03
   0 -12  10   15.68    7.82
   0 -12 -11    4.19    5.48
   0 -12  11   -9.54    6.10
   0 -12  11    2.42    7.64
   0 -12  12   -7.69    6.12
   0 -12  12    8.19    7.28
   0 -12  13   19.25    7.27
   0 -12  13   29.52    6.02
   0 -12  14   -4.46    5.81
   0 -12  15    5.16    5.96
   0 -12  15   -9.31    5.81
   0 -12  16   29.57    5.75
   0 -12  17   -2.37    5.10
   0 -12  17    7.38    4.84
   0 -12  18   10.70    4.82
   0 -12  18   -2.66    3.98
   0 -12  19    1.92    3.98
   0 -13   0   -2.55    5.41
   0 -13  -1   72.68    6.06
   0 -13   1   22.58    5.64
   0 -13   2    3.25    5.41
   0 -13   2    6.88    6.78
   0 -13   3   22.40    5.46
   0 -13   3   -3.24    6.67
   0 -13  -4   10.15    5.60
   0 -13   4    4.98    5.17
   0 -13   4    8.83    6.68
   0 -13  -5    9.55    5.85
   0 -13   5    9.87    4.83
   0 -13  -6   34.23    5.79
   0 -13   6   15.33    6.59
   0 -13  -7    8.16    5.28
   0 -13   7    2.26    6.39
   0 -13   8  -10.44    6.33
   0 -13   9   18.05    6.08
   0 -13   9    0.84    5.28
   0 -13  10   -3.18    5.36
   0 -13  10   11.23    5.84
   0 -13  11    3.31    5.38
   0 -13  11   -3.52    5.11
   0 -13  12   -5.52    4.95
   0 -13  12   56.55    5.42
   0 -13  13   53.83    5.01
   0 -13  13    0.03    4.68
   0 -13  14    1.87    4.42
   0 -13  14    5.59    4.06
   0 -13  15    1.37    4.05
   0 -13  15    9.29    3.44
   0 -14   3   -2.41    4.76
   0 -14   4    0.43    4.70
   0 -14   5   -3.67    4.33
   0 -14   6    4.88    4.19
   0 -14   7    1.13    3.98
   0 -14   8    4.74    3.79
   0 -14   9    1.79    3.54
   0 -14  10    1.47    3.16
   1   0 -34   -0.74    7.81
  -1   0  33    1.96    4.90
  -1   0  33   -2.39    2.76
  -1   0  32  159.86    5.48
  -1   0  32  142.20    7.32
  -1   0  31   -2.88    5.76
  -1   0  31    0.63    3.18
  -1   0  30   39.13    6.43
  -1   0  30   41.58    3.79
  -1   0  29   -2.21    6.03
  -1   0  29   -0.05    3.40
   1   0 -29    0.25    2.49
  -1   0  28   53.28    6.47
  -1   0  28   63.59    4.17
  -1   0  27   -7.86    6.32
  -1   0  27    1.77    3.56
   1   0 -27   -2.81    2.55
  -1   0  26   37.33    6.62
  -1   0  26   41.90    4.11
  -1   0  25   -3.48    6.42
  -1   0  25   -2.81    6.18
  -1   0  25    1.75    3.73
  -1   0  24  173.92    7.04
  -1   0  24  151.41    9.07
  -1   0  23    1.23    6.21
  -1   0  23   -1.06    3.95
  -1   0  23   -2.86    6.18
  -1   0  22    2.87    5.87
  -1   0  22    6.93    5.99
  -1   0  21   -1.32    5.92
  -1   0  20   41.65    6.44
  -1   0  20   27.40    6.00
  -1   0  19   -0.17    5.29
  -1   0  19   -6.07    6.35
  -1   0  18  109.82    4.28
  -1   0  18  100.84    7.37
  -1   0  17    0.07    2.40
  -1   0  17   -1.38    6.04
  -1   0  17   -1.13    5.13
  -1   0  16  266.73   10.46
  -1   0  15   -0.57    4.86
  -1   0  14    1.09    4.74
  -1   0  13   -0.47    4.87
  -1   0  12  584.23   15.85
   1   0 -12  573.88   15.57
  -1   0  11    0.04    4.22
   1   0 -11    0.98    3.50
  -1   0  10  622.55   15.96
   1   0 -10  599.01   15.78
  -1   0   9    3.34    3.91
   1   0  -9    4.61    4.02
  -1   0   8 5861.76  130.19
   1   0  -8 5762.77  130.58
  -1   0   7    7.18    3.89
   1   0  -7    2.57    5.52
  -1   0   6 5344.86  115.00
   1   0  -6 4868.98  115.55
  -1   0   5    2.28    3.54
   1   0  -5    4.88    4.94
  -1   0   4  416.79   10.20
   1   0  -4  380.32   11.35
  -1   0   3    0.95    2.27
   1   0  -2  522.21   13.63
   1   0  -1   -1.33    2.78
   1   0  -1    0.75    2.17
   1   0   0 1969.49   43.68
   1   0   0 1916.80   43.65
  -1   0  -1    0.61    2.38
   1   0   2 1689.59   37.96
  -1   0  -2 1650.90   37.74
   1   0   3   -0.29    2.92
   1   0   4 4856.43  108.50
   1   0   5    1.91    3.93
   1   0   6 8520.55  189.65
   1   0   7    2.02    4.07
   1   0   8  458.25   12.44
   1   0   9    4.67    4.00
   1   0  10  534.80   14.66
   1   0  11   -0.24    4.58
   1   0  12 1709.97   40.90
   1   0  13    0.46    5.18
   1   0  14   45.26    5.92
   1   0  15    1.16    5.20
   1   0  16  524.91   12.45
   1   0  16  491.76   15.69
   1   0  17    0.35    2.36
   1   0  17    0.64    5.30
   1   0  18    5.21    2.60
   1   0  18   10.88    5.81
   1   0  19   -2.72    2.75
   1   0  19   -1.43    5.72
  -1   0 -20   -0.43    2.05
   1   0  20   11.77    3.10
   1   0  20   15.01    6.29
   1   0  20   17.53    5.56
   1   0  21    5.63    3.21
   1   0  21   -2.55    6.58
  -1   0 -22   -0.57    2.34
   1   0  22   10.21    3.43
   1   0  22    8.58    6.58
   1   0  22    1.85    6.72
  -1   0 -23    0.09    2.35
   1   0  23   -8.56    7.85
   1   0  23   -2.42    6.63
   1   0  23   -1.73    3.61
   1   0  24  237.65   12.87
   1   0  24  297.54    8.86
   1   0  25    1.19    3.88
   1   0  25   -0.76    7.71
   1   0  26  202.14    7.26
   1   0  26  230.01    9.09
   1   0  27   -1.21    5.64
   1   0  28  210.62    8.10
   1   0  29   -1.29    3.53
  -1   0 -29   -1.26   11.26
   1   0  30    9.42    3.18
  -1   0 -30   -3.39   10.49
   1   0  31   -0.70    2.87
  -1   0 -31    5.61    9.70
  -1   0 -32   38.22    8.70
   1   0  32   59.86    3.30
  -1   0 -33    2.78    6.97
   1   0  33   -0.79    2.24
   1  -1 -35   27.99    6.35
  -1   1  34   -0.13    4.67
   1   1 -34   -0.02    6.47
   1  -1 -34   -2.81    8.33
  -1  -1  33   50.77    3.30
  -1   1  33   46.16    5.24
  -1   1  32    1.08    3.02
  -1  -1  32    0.13    2.89
  -1   1  32    0.15    5.57
  -1   1  31   50.33    3.60
  -1  -1  31   50.61    3.74
  -1   1  30   44.91    3.79
  -1  -1  30   48.56    3.87
  -1  -1  30   56.87    6.11
  -1   1  30   47.39    6.38
  -1  -1  29  113.66    4.57
  -1   1  29  137.40    4.49
  -1   1  29  115.85    7.21
  -1   1  28   30.57    3.84
  -1   1  28   24.19    6.39
  -1  -1  28   25.60    6.31
  -1   1  27  243.08    5.67
  -1  -1  27  250.76    8.01
  -1   1  27  238.93    8.19
  -1  -1  26   22.25    3.69
  -1   1  26   16.79    3.81
   1   1 -26   -2.40    2.42
   1  -1 -26   -1.80    3.09
  -1  -1  26   13.53    6.28
  -1  -1  25  174.97    9.57
  -1   1  25  180.52    9.55
  -1   1  25  241.67    5.81
  -1  -1  25  223.75    5.78
  -1  -1  25  220.96    7.82
  -1  -1  24   14.89    5.74
  -1   1  24    1.61    5.98
  -1  -1  24    3.26    3.59
  -1  -1  24    1.04    5.95
  -1   1  24    5.32    3.65
  -1   1  23    3.56    5.88
  -1  -1  23    1.91    6.24
  -1   1  23    4.06    3.63
  -1  -1  23    2.80    3.77
   1   1 -23   -0.62    2.50
  -1  -1  22   48.57    6.04
  -1   1  22   52.61    7.09
  -1  -1  22   65.63    7.32
   1  -1 -22   58.37    4.22
   1   1 -22   49.72    4.31
  -1  -1  21   44.68    5.42
  -1  -1  21   43.13    6.70
  -1   1  21   47.37    6.70
   1   1 -21   41.56    3.97
   1  -1 -21   43.64    4.12
   1  -1 -20   13.40    3.42
   1   1 -20   12.48    3.52
  -1  -1  20   13.84    5.83
  -1   1  20   18.28    6.02
  -1  -1  20    8.41    4.60
  -1  -1  19   19.10    5.57
  -1   1  19   12.94    5.56
  -1  -1  19   12.49    5.02
  -1  -1  18  118.13    7.65
  -1   1  18  126.14    7.58
  -1  -1  18  121.52    5.97
  -1  -1  17    8.24    2.46
  -1   1  17    7.22    2.41
  -1  -1  17    4.64    4.28
  -1   1  17    3.56    4.97
  -1  -1  17    5.50    5.16
  -1   1  17    4.03    4.97
  -1  -1  16   86.56    6.72
  -1   1  16  108.04    6.88
  -1  -1  15  533.87   15.88
  -1   1  15  554.54   15.87
  -1   1  14    6.53    4.76
  -1  -1  14    6.88    5.02
   1  -1 -14   -0.12    5.16
  -1  -1  13   64.23    5.85
  -1   1  13   84.88    5.85
   1  -1 -13   77.59    6.42
  -1   1  12   64.39    5.27
  -1  -1  12   53.93    5.30
   1  -1 -12   44.71    6.06
  -1   1  11  269.71    8.67
   1  -1 -11  279.74    9.55
  -1  -1  10   43.03    4.35
  -1   1  10   48.03    4.48
   1  -1 -10   48.30    5.68
  -1   1   9  691.67   17.20
  -1  -1   9  691.43   17.24
   1   1  -9  657.06   16.36
   1  -1  -9  698.66   18.40
  -1  -1   8   39.32    4.11
  -1   1   8   47.63    4.00
   1  -1  -8   49.41    6.33
   1   1  -8   41.50    3.09
  -1  -1   7  106.38    5.23
  -1   1   7  142.99    5.39
   1   1  -7  113.66    4.86
   1  -1  -7  152.86    8.67
  -1  -1   6 4337.62   99.41
   1   1  -6 4334.68   99.12
   1  -1  -6 4425.46  100.81
  -1  -1   5  187.94    5.80
  -1   1   5  143.86    5.65
   1   1  -5  178.44    5.66
   1  -1  -5  138.16    8.57
  -1  -1   4 2934.58   62.50
  -1   1   4 2978.55   62.55
   1  -1  -4 2762.88   64.18
  -1  -1   3   25.01    2.69
  -1   1   3   22.72    2.67
   1   1  -3   27.24    3.39
   1  -1  -3   21.18    6.84
   1  -1  -2   16.22    5.26
   1  -1   0   73.01    3.15
   1   1   0   87.85    3.44
  -1  -1   0   96.99    4.77
   1  -1   0   72.81    2.98
   1   1   0  100.64    3.38
   1  -1   1   14.14    2.55
  -1  -1  -1   13.29    3.62
  -1   1  -1   10.60    2.92
  -1  -1  -1   13.05    2.93
   1   1   2  267.86    8.00
   1  -1   2  266.66    8.01
  -1   1  -2  312.41    7.78
   1  -1   2  289.07    8.15
  -1  -1  -2  309.43    7.72
  -1  -1  -2  296.07    7.67
   1   1   3  296.99    8.58
   1  -1   3  298.87    8.63
  -1  -1  -3  313.39    7.78
   1  -1   4 3597.74   83.71
   1   1   4 3667.19   83.73
   1  -1   5  319.54    9.47
   1   1   5  335.57    9.50
   1   1   6   57.04    4.23
   1  -1   6   62.08    4.49
   1  -1   7  298.05    9.52
   1   1   7  356.07    9.52
   1  -1   8   28.82    4.10
   1   1   8   27.05    4.04
   1   1   9   17.22    4.05
   1  -1   9   18.89    4.17
   1  -1  10  332.89   10.31
   1   1  10  334.71   10.34
   1  -1  11 1720.34   40.85
   1   1  11 1729.78   40.87
   1   1  12  169.04    7.71
   1  -1  12  160.23    7.64
   1   1  13 3151.59   71.86
   1  -1  13 3054.06   71.76
   1   1  14   27.46    5.52
   1  -1  14   19.32    5.22
   1   1  15   24.97    5.47
   1  -1  15   27.61    5.38
   1  -1  16  138.79    4.39
   1   1  16  141.69    4.41
   1   1  16  134.52    7.63
   1  -1  16  139.84    7.75
   1   1  17   30.72    2.62
   1  -1  17   29.63    2.70
   1  -1  17   32.96    5.85
   1   1  17   25.52    5.73
   1  -1  17   27.91    4.29
   1   1  18   29.45    2.85
   1  -1  18   32.98    2.92
   1   1  18   30.11    5.91
   1  -1  18   27.65    6.05
   1  -1  18   29.81    4.85
   1  -1  19   16.23    2.81
   1   1  19   21.70    2.78
   1  -1  19   22.68    6.41
   1   1  19   17.02    6.20
   1  -1  19   20.92    5.07
  -1  -1 -20    0.36    2.26
  -1   1 -20   -0.22    2.01
   1   1  20   17.10    2.95
   1  -1  20   16.83    3.11
   1   1  20   24.74    6.51
   1  -1  20   17.61    6.57
   1  -1  20   19.94    5.56
   1   1  21   11.45    3.35
   1  -1  21   13.35    3.23
   1   1  21   18.20    6.77
   1  -1  21   12.89    6.65
   1   1  21   24.35    6.65
   1  -1  21   19.78    7.22
  -1   1 -22   -1.92    2.21
  -1  -1 -22    4.61    2.51
   1   1  22    1.08    3.31
   1  -1  22    1.09    3.36
   1   1  22    6.36    6.45
   1  -1  22    4.93    6.88
   1   1  22   -5.85    6.85
   1  -1  22  -10.07    8.28
   1   1  23    1.62    3.44
   1  -1  23    0.41    3.63
   1  -1  23   -3.26    6.68
   1   1  23    0.48    6.50
   1  -1  23   -0.59    6.96
   1   1  23   -3.47    6.76
  -1  -1 -24   -1.58    2.76
   1  -1  24    3.76    6.48
   1   1  24   -4.07    7.65
   1   1  24    3.75    6.52
   1  -1  24    5.29    6.90
   1  -1  24    4.57    3.73
   1   1  24    3.80    3.75
   1  -1  25   12.30    5.68
   1   1  25    8.54    9.23
   1  -1  25    8.69    3.74
   1   1  25   10.89    3.86
   1   1  26   -2.64    8.14
   1  -1  26    3.11    5.08
   1  -1  26   -1.19    3.79
   1   1  26    1.23    3.81
   1   1  27   10.20    7.20
  -1   1 -28   31.69   10.94
   1   1  28   45.88    6.49
   1   1  29   78.78    6.39
   1   1  29  102.04    4.89
  -1   1 -29   84.27   10.84
  -1  -1 -29  105.58   12.91
   1   1  30   12.21    5.13
  -1  -1 -30   10.58   11.30
  -1   1 -30    0.90    9.26
   1  -1  30   10.88    3.23
   1   1  30   11.14    3.12
  -1   1 -31   13.88    8.52
  -1  -1 -31   10.41   10.84
   1  -1  31    8.56    2.82
   1   1  31    6.45    2.92
   1   1  32   19.00    2.70
   1  -1  32   22.55    2.67
  -1  -1 -32   14.76    9.25
   1   1  33   60.62    3.06
   1  -1  33   71.07    3.07
  -1  -1 -33   50.12    8.12
   1  -2 -35   30.74    6.49
   1  -2 -34   -0.97    8.39
  -1   2  32   46.12    3.33
  -1  -2  32   43.47    3.41
  -1   2  31   36.23    3.46
  -1  -2  31   32.70    3.51
  -1   2  30   43.78    3.58
  -1  -2  30   37.76    3.49
  -1  -2  29    1.57    3.25
  -1   2  29    0.18    3.23
  -1  -2  28   -3.87    5.93
  -1   2  28    2.04    3.06
  -1  -2  28    1.50    3.21
  -1   2  27  157.47    8.00
  -1  -2  27  151.76    5.02
  -1   2  27  156.63    4.98
  -1   2  26   67.98    6.58
  -1  -2  26   59.71    7.01
  -1  -2  26   42.82    3.90
  -1   2  26   44.52    3.92
  -1  -2  25   67.32    4.18
  -1   2  25   60.38    4.07
  -1  -2  25   45.45    6.16
  -1   2  25   62.15    7.14
   1  -2 -24    0.77    3.24
  -1  -2  24   12.26    5.94
  -1   2  24   15.77    5.97
  -1  -2  24   17.92    3.72
  -1  -2  24    5.21   11.94
  -1   2  24   33.95    7.06
  -1  -2  24   13.92    5.67
  -1   2  24   26.58    3.68
  -1   2  23   83.56    7.78
  -1  -2  23   59.59    6.05
  -1  -2  23   60.67    7.45
  -1   2  23   67.07    7.37
  -1  -2  23   75.79    4.53
  -1   2  23   74.77    4.38
  -1   2  22  145.41    9.83
  -1  -2  22  128.77    6.81
  -1   2  22  111.97    5.11
  -1  -2  22  133.39    5.28
  -1   2  22   88.02    7.79
  -1  -2  22   85.47    7.97
   1  -2 -21  417.51    9.64
   1   2 -21  404.07    9.55
  -1   2  21   87.22    8.98
  -1  -2  21  394.45   13.57
  -1   2  21  425.34   13.67
  -1  -2  21  410.72   10.53
  -1   2  21  757.72   15.19
   1   2 -20  410.84   12.10
   1  -2 -20  470.71   12.16
  -1   2  20  448.85   15.53
  -1  -2  20  439.06   15.47
  -1  -2  20  476.27   12.83
  -1  -2  19   20.46    5.65
  -1   2  19   23.51    5.62
  -1   2  19   40.43    6.30
  -1  -2  19   23.29    4.76
  -1  -2  18    2.28    5.20
  -1   2  18    7.05    5.06
  -1   2  18   18.49    5.91
  -1  -2  18   21.55    4.80
  -1   2  17   12.25    5.09
  -1  -2  17   15.48    5.18
  -1   2  17   14.60    4.99
  -1  -2  17   13.72    4.01
  -1  -2  16  330.30   11.87
  -1   2  16  340.86   11.85
  -1   2  15  211.19    8.80
  -1  -2  15  207.30    8.88
   1  -2 -14  446.14   14.75
  -1   2  14  419.47   12.80
  -1  -2  14  419.31   13.18
   1  -2 -13   13.56    5.91
  -1  -2  13   17.91    4.84
  -1   2  13   17.77    4.80
   1  -2 -12  156.12    8.93
  -1   2  12  175.93    7.20
  -1  -2  12  166.26    7.24
   1  -2 -11   21.89    6.41
  -1  -2  11   11.16    4.41
  -1   2  11   23.73    4.32
   1  -2 -10  403.94   13.39
  -1  -2  10  368.36   11.08
  -1   2  10  394.45   11.00
   1  -2  -9  757.11   20.46
  -1   2   9  700.63   17.97
  -1  -2   9  730.71   18.08
   1  -2  -8  282.06   11.45
  -1   2   8  323.66    8.98
  -1  -2   8  309.60    8.89
   1  -2  -7  229.71    9.99
  -1  -2   7  222.52    7.36
  -1   2   7  254.21    7.35
   1  -2  -6   99.87    8.49
  -1   2   6   97.40    4.28
  -1  -2   6  115.10    4.56
   1  -2  -5 2333.05   57.10
  -1   2   5 2441.87   54.76
  -1  -2   5 2444.08   54.73
  -1   2   4 9795.71  219.56
  -1  -2   4 9999.00  219.56
   1  -2  -3 4879.85  108.80
   1  -2  -2  152.59    5.76
   1  -2  -2  154.92    6.20
   1  -2  -1 6688.85  145.09
  -1  -2   1 6646.41  147.07
   1  -2   0  660.37   15.29
   1   2   0  600.21   15.30
   1   2   0  626.15   14.82
  -1  -2   0  611.70   18.35
   1  -2   1 1938.39   42.04
   1   2   1 1645.00   39.61
   1   2   1 1743.82   39.35
   1  -2   1 1777.98   39.36
   1  -2   1 1693.24   39.63
   1  -2   1 1751.91   40.86
  -1   2  -1 1773.09   39.86
  -1  -2  -1 1876.67   41.60
   1   2   2 3020.36   70.72
   1  -2   2 3207.70   70.76
  -1  -2  -2 3101.77   71.88
  -1   2  -2 3145.98   70.62
  -1  -2  -2 3229.41   70.66
   1  -2   2 3068.99   72.06
   1  -2   3  698.47   17.18
   1   2   3  679.87   17.06
  -1  -2  -3  766.33   17.18
   1  -2   3  751.17   19.40
  -1  -2  -3  737.89   18.02
   1   2   4  425.90   10.73
   1  -2   4  402.05   10.77
  -1  -2  -4  429.98   11.27
   1  -2   4  440.66   13.62
   1   2   5   34.26    3.64
   1  -2   5   32.69    3.40
   1  -2   5   24.21    7.01
   1   2   6  390.72   10.72
   1  -2   6  403.45   10.67
   1  -2   6  422.33   13.22
   1  -2   7   45.57    4.07
   1   2   7   41.29    3.93
   1  -2   7   53.30    6.73
   1  -2   8   49.73    4.38
   1   2   8   45.67    4.02
   1  -2   8   52.86    7.05
   1   2   9   80.15    5.03
   1  -2   9   79.94    4.91
   1  -2   9   90.92    7.54
   1  -2  10  578.10   15.69
   1   2  10  583.82   15.73
   1  -2  10  615.55   18.07
   1   2  11    6.70    4.64
   1  -2  11    4.18    4.63
   1  -2  11   -1.96    7.76
   1  -2  12  255.46    9.24
   1   2  12  252.92    9.30
   1  -2  12  230.30   12.02
   1   2  13   22.41    5.20
   1  -2  13   17.84    4.93
   1   2  14  687.76   18.57
   1  -2  14  668.07   18.48
   1  -2  14  625.99   21.09
   1  -2  15  155.37    7.67
   1   2  15  124.99    7.29
   1  -2  15  149.63   10.43
   1  -2  16  496.98   18.87
   1  -2  16  534.49   12.70
   1   2  16  538.85   12.68
   1   2  16  500.97   15.76
   1  -2  16  512.13   16.10
   1  -2  17   18.14    4.93
   1  -2  17    6.59    8.29
   1  -2  17   18.71    2.67
   1   2  17   26.19    3.03
   1  -2  17    8.32    5.23
   1   2  17   16.31    5.54
   1   2  18   47.67    3.10
   1  -2  18   45.87    3.15
   1  -2  18   42.57    6.47
   1   2  18   50.49    6.23
   1  -2  18   56.27    6.01
   1   2  19   53.09    3.26
   1  -2  19   43.17    3.23
   1   2  19   53.55    6.71
   1  -2  19   49.66    6.57
   1  -2  19   61.80    6.70
   1  -2  20  204.70    6.46
   1   2  20  212.05    6.39
   1  -2  20  204.11   10.48
   1   2  20  213.72   10.49
  -1  -2 -21   -3.99    2.68
   1  -2  21   18.28    3.40
   1  -2  21   12.56    6.56
   1   2  21   12.93    6.33
   1  -2  21   17.58    5.79
  -1  -2 -22    1.43    2.71
   1  -2  22    0.05    3.40
   1   2  22   -1.16    3.35
   1  -2  22    2.42    6.33
   1   2  22    0.45    6.26
   1   2  22   -0.66    6.91
   1  -2  22   -3.16    5.49
   1  -2  23   52.92    4.14
   1   2  23   59.03    3.97
   1   2  23   45.12    7.20
   1  -2  23   44.07    7.47
   1   2  23   62.43    7.39
   1  -2  23   45.90    5.15
   1  -2  24   67.21    5.56
   1   2  24   62.05    7.58
   1  -2  24   67.87    4.18
   1   2  24   68.43    4.14
   1   2  25   50.55    8.62
   1   2  25   48.07    4.26
   1  -2  25   45.33    4.21
   1   2  26   27.07   10.13
   1   2  27    4.73    8.38
  -1   2 -27  -11.83    9.86
   1   2  28   21.27    6.45
   1   2  28   16.32    3.96
   1   2  29    5.18    5.42
   1   2  29    4.55    3.28
   1  -2  29    5.70    3.34
  -1  -2 -29    9.91   12.56
   1   2  30   38.13    5.63
  -1  -2 -30   34.85   11.76
   1   2  30   40.97    3.34
   1  -2  30   41.40    3.41
   1   2  31   39.46    5.21
  -1  -2 -31   43.56   10.75
   1  -2  31   42.22    3.23
   1   2  31   42.15    3.09
   1   2  32   48.54    4.89
  -1  -2 -32   48.46   10.04
   1  -2  32   68.38    3.14
   1   2  32   52.07    2.99
   1   2  33    0.68    2.00
   1  -2  33   -1.00    2.02
  -1  -2 -34   -0.02    5.88
   1  -3 -34    4.72    7.67
   1  -3 -33   39.74    9.81
  -1   3  33   75.98    5.38
  -1   3  32   19.67    5.23
  -1   3  31   41.11    3.11
  -1   3  31   32.84    5.92
  -1   3  30    1.24    5.62
  -1   3  30    1.78    2.97
  -1  -3  30   -0.97    3.09
   1  -3 -30   -4.54    2.92
  -1   3  29   53.09    6.21
  -1   3  29   53.98    3.66
  -1  -3  29   50.37    3.79
  -1   3  28  186.40    7.61
  -1   3  28  196.55    5.06
  -1  -3  28  179.11    4.93
  -1   3  27   97.28    7.02
  -1   3  27   96.84    4.12
  -1  -3  27   82.59    4.13
  -1  -3  26  178.23    7.50
  -1   3  26  181.07    7.69
  -1  -3  26  170.75    5.16
  -1   3  26  168.67    5.09
  -1   3  25   30.45    3.56
  -1  -3  25   24.83    3.44
  -1  -3  25   21.74    5.76
  -1   3  24    3.64    7.85
  -1  -3  24    9.90    5.91
  -1   3  24    7.71    5.58
  -1  -3  24    7.17    5.64
  -1   3  24    5.13    3.15
  -1  -3  24    9.80    3.42
   1  -3 -24   -1.87    3.33
  -1  -3  24    0.55   12.72
  -1  -3  23  120.35    8.22
  -1   3  23  113.90    7.83
  -1  -3  23  142.00   15.66
  -1   3  23  156.91    4.91
  -1  -3  23  159.23    5.18
  -1  -3  23  129.10    6.85
  -1  -3  22  369.39   15.31
  -1   3  22  367.61   15.11
  -1  -3  22  441.84   23.60
  -1  -3  22  525.96   12.45
  -1   3  22  487.69   12.17
  -1  -3  22  443.95   13.50
  -1  -3  22  388.81   15.99
  -1   3  21   35.34    6.06
  -1  -3  21   27.34    6.02
  -1  -3  21   14.07    5.44
  -1   3  21   21.35    7.87
  -1  -3  21   30.57   12.91
  -1  -3  21   33.75    3.80
  -1   3  21   39.58    3.31
   1  -3 -20   38.21    3.52
   1   3 -20   29.19    3.47
  -1   3  20   31.49    5.63
  -1  -3  20   31.98    5.85
  -1   3  20   50.10    7.03
  -1  -3  20   29.74    4.88
  -1  -3  20   42.65   12.53
  -1   3  20   46.44    3.55
  -1  -3  20   38.38    3.75
  -1  -3  19  279.44    8.63
  -1  -3  19  270.46   10.75
  -1   3  19  277.74   10.76
   1  -3 -19  297.71    7.72
   1   3 -19  271.93    7.64
  -1  -3  19  284.44   17.13
  -1   3  18   15.90    5.01
  -1  -3  18   14.49    5.13
  -1   3  18   19.60    5.93
  -1  -3  18    7.58    4.66
  -1  -3  17  192.51    8.75
  -1   3  17  175.22    8.31
  -1  -3  17  207.89    7.19
  -1   3  17  207.81    8.00
  -1   3  16    9.47    4.58
  -1  -3  16   14.03    4.84
   1  -3 -16   12.07    6.26
  -1   3  16    8.31    4.33
   1  -3 -15   29.94    6.55
  -1   3  15   25.15    4.77
  -1  -3  15   30.06    4.94
   1  -3 -14  942.80   25.94
  -1  -3  14  940.24   24.33
  -1   3  14  949.04   24.21
   1  -3 -13  943.83   26.18
  -1   3  13  956.85   24.00
  -1  -3  13  940.76   23.95
   1  -3 -12   28.46    7.26
  -1   3  12   31.72    4.58
  -1  -3  12   25.20    4.38
   1  -3 -11 1161.77   29.81
  -1   3  11 1083.70   27.04
  -1  -3  11 1118.89   27.13
  -1  -3  10   22.47    4.13
  -1   3  10   28.53    3.83
   1  -3  -9   31.69    7.43
  -1  -3   9   31.43    3.65
  -1   3   9   33.23    3.76
  -1  -3   8  489.75   16.45
   1  -3  -8  466.54   15.59
  -1   3   8  471.23   12.08
  -1  -3   8  444.39   12.12
  -1  -3   7   11.79    8.41
  -1  -3   7   12.76    2.98
  -1   3   7   20.41    2.88
  -1  -3   6 3572.00   80.33
  -1   3   6 3408.78   75.98
  -1  -3   6 3320.23   75.94
  -1  -3   5 2476.53   54.40
  -1   3   5 2344.52   54.32
   1  -3  -4 7818.55  174.22
   1  -3  -4 7886.39  176.82
   1  -3  -3 5454.64  121.72
   1  -3  -3 5203.61  124.10
   1  -3  -3 5637.13  122.90
   1  -3  -2  815.14   19.69
   1  -3  -2  876.27   21.45
   1  -3  -2  813.96   22.90
  -1  -3   2  880.44   24.09
  -1  -3   1 9453.82  206.25
   1  -3  -1 9269.61  204.75
   1  -3   0    0.54    8.77
  -1  -3   0    0.68    8.65
   1  -3   0   13.21    2.39
   1   3   0   10.89    2.31
   1  -3   0    8.87    5.99
   1  -3   1  108.84    7.61
  -1  -3  -1   95.31    8.49
   1   3   1   92.62    3.62
   1   3   1   90.48    3.45
   1  -3   1   98.86    3.60
   1  -3   1  111.10    3.63
  -1   3  -2    5.96    3.23
  -1  -3  -2    4.94    6.45
   1  -3   2    2.09    6.84
   1   3   2    5.65    2.30
   1  -3   2    5.72    2.20
   1  -3   2   12.22    6.33
   1  -3   3 1920.68   44.95
  -1   3  -3 1875.11   41.91
  -1  -3  -3 1777.97   43.75
  -1  -3  -3 1900.15   41.87
   1   3   3 1794.28   41.73
   1  -3   3 1794.32   41.76
   1  -3   3 2020.32   44.56
   1  -3   4   25.44    7.33
  -1   3  -4   24.43    2.98
  -1  -3  -4   29.36    4.67
  -1  -3  -4   24.64    2.94
   1   3   4   25.05    2.67
   1  -3   4   26.71    2.76
   1  -3   4   29.19    6.07
   1  -3   5   74.59    8.00
  -1  -3  -5   68.62    4.57
   1  -3   5   77.67    3.89
   1   3   5   75.87    3.69
   1  -3   5   78.62    6.83
   1  -3   6  134.94    5.19
   1   3   6  137.14    5.20
   1  -3   6  150.98    9.38
   1  -3   7   30.18    3.58
   1   3   7   25.19    3.55
   1  -3   7   35.27    7.56
   1   3   8  221.28    7.34
   1  -3   8  234.60    7.50
   1  -3   8  235.77   11.95
   1   3   9  514.07   13.49
   1  -3   9  483.42   13.50
   1  -3   9  494.50   17.67
   1  -3  10  410.45   11.75
   1   3  10  400.49   11.63
   1  -3  10  374.54   15.55
   1  -3  11   64.02    5.19
   1   3  11   81.45    5.42
   1  -3  11   56.18    8.97
   1  -3  12   41.85    5.21
   1   3  12   56.87    5.17
   1  -3  12   59.15   10.30
   1  -3  13   45.35    5.17
   1   3  13   56.90    5.02
   1  -3  13   49.95    8.85
   1   3  14  200.71    8.32
   1  -3  14  207.18    8.46
   1  -3  14  207.02   12.41
   1   3  15  135.20    7.19
   1  -3  15  138.32    7.29
   1  -3  15  155.00    4.46
   1  -3  15  140.32   11.20
   1  -3  16  116.60    7.22
   1   3  16  126.07    7.23
   1  -3  16  113.20    4.47
   1   3  16  127.16    4.13
   1  -3  16  129.52    4.12
   1  -3  16  125.36   11.16
   1   3  17  175.82    8.77
   1  -3  17  164.51    8.54
   1  -3  17  187.06    5.67
   1  -3  17  172.31   12.86
   1   3  17  192.48    5.47
   1  -3  17  184.15    5.57
   1   3  18  175.97    5.24
   1  -3  18  178.69    5.27
   1   3  18  170.41    8.73
   1   3  19   53.43    3.28
   1  -3  19   56.47    3.32
   1   3  19   52.89    6.60
   1  -3  19   45.26    6.68
   1  -3  19   50.22    4.31
   1  -3  20   -3.07    5.85
   1   3  20    0.50    5.73
   1   3  20   -4.86    3.01
   1  -3  20   -4.67    3.18
  -1  -3 -20    4.05    2.63
   1  -3  20   -5.56    4.21
   1  -3  21   18.28    3.26
   1   3  21   26.37    3.46
   1   3  21   23.88    6.36
   1  -3  21   15.38    6.53
   1  -3  21    9.35    4.37
   1  -3  22   90.50    7.83
   1   3  22   90.68    7.70
   1   3  22  102.93    4.18
   1  -3  22  103.67    4.44
   1  -3  22   84.12    5.05
   1   3  23   30.73    3.65
   1  -3  23   33.78    3.72
   1  -3  23   29.10    6.81
   1   3  23   26.13    6.60
   1   3  24    7.43    3.44
   1  -3  24    9.62    3.37
   1  -3  27   -2.63    3.81
   1   3  27   19.79    3.74
  -1  -3 -28   50.19   13.12
   1  -3  28   52.99    3.67
   1   3  28   39.71    3.65
   1   3  29   11.36    2.89
  -1  -3 -29   21.01   12.43
   1  -3  29   18.13    2.90
   1   3  30   94.89    6.28
   1   3  30  108.33    4.16
   1   3  31   36.85    5.21
  -1  -3 -31   45.11   10.69
   1   3  31   39.72    2.77
   1   3  32   29.24    4.42
  -1  -3 -32   24.44    9.38
   1   3  32   32.77    2.37
  -1  -3 -33    9.92    7.68
  -1   4  33   13.88    4.02
  -1   4  32    4.56    4.78
  -1   4  31   12.61    5.08
  -1   4  30   -0.06    5.15
  -1   4  29    3.40    5.49
   1  -4 -29   -5.07    3.00
  -1   4  29    1.77    2.61
  -1   4  28   10.52    5.87
  -1   4  28    8.78    2.83
  -1   4  27    1.70    5.92
  -1   4  27    1.03    2.89
  -1   4  26    9.98    6.19
  -1  -4  26    4.84    2.83
  -1   4  26    4.86    2.95
  -1   4  25    3.60    6.54
  -1   4  25    9.65    3.02
  -1  -4  25   10.11    3.11
  -1   4  24    2.14    7.15
  -1   4  24    3.03    2.84
  -1  -4  24    5.54    2.94
  -1   4  23   41.60    7.96
  -1  -4  23   29.69    5.78
  -1  -4  23   22.84    5.60
  -1   4  23   28.61    5.63
  -1  -4  23   23.54   13.58
  -1  -4  23   27.39    3.40
  -1   4  23   35.53    3.09
  -1  -4  22  135.50    7.12
  -1  -4  22  156.46   11.07
  -1  -4  22   94.80    7.47
  -1   4  22   99.59    7.53
  -1  -4  22  135.69   16.36
  -1   4  22  123.29    4.76
  -1  -4  22  131.62    5.04
  -1  -4  21 1232.61   28.69
  -1  -4  21 1014.04   30.51
  -1   4  21  942.88   30.28
  -1  -4  21  908.01   30.42
  -1  -4  21 1141.65   40.36
  -1  -4  21 1295.46   27.79
  -1   4  21 1143.16   27.59
  -1  -4  20 1209.35   24.62
  -1  -4  20  844.47   22.47
  -1   4  20 1117.94   24.12
  -1  -4  20  713.35   24.22
  -1   4  20  672.81   23.96
  -1  -4  20  861.82   33.25
  -1  -4  20  942.51   21.73
  -1   4  20  951.18   21.61
  -1  -4  19   58.22    5.42
  -1  -4  19   10.20    8.45
  -1   4  19   84.01    6.55
  -1  -4  19   46.27    5.54
  -1   4  19   58.69    5.83
  -1  -4  19   42.99   13.22
  -1   4  19   78.36    3.36
  -1  -4  19   54.24    3.52
  -1  -4  18   82.22   13.71
  -1   4  18  123.81    6.73
  -1  -4  18   74.59    5.61
  -1  -4  18   83.07    6.59
  -1   4  18   85.83    6.27
  -1  -4  18   87.24    3.68
  -1  -4  18  111.73    4.01
  -1   4  18  106.62    3.89
  -1  -4  17  519.66   23.25
  -1  -4  17  575.03   14.10
  -1   4  17  507.99   14.61
  -1   4  17  449.52   15.27
  -1  -4  17  480.96   15.61
  -1  -4  17  495.65   12.83
  -1   4  17  565.45   13.05
  -1  -4  17  611.29   13.32
  -1  -4  16  134.74   14.49
   1  -4 -16  149.45    9.98
  -1   4  16  159.41    6.86
  -1  -4  16  190.69    6.71
  -1  -4  16  155.84    4.92
  -1  -4  16  182.63    5.16
  -1   4  16  163.79    4.86
  -1  -4  16  132.09    7.22
  -1   4  16  118.11    6.75
  -1  -4  15  281.14   10.16
  -1   4  15  263.08    9.99
   1  -4 -15  331.18   13.06
  -1  -4  15  308.17   17.05
  -1  -4  15  327.28    7.92
  -1  -4  14  285.55   16.22
   1  -4 -14  277.73   11.99
  -1  -4  14  253.80    9.19
  -1   4  14  258.48    8.97
  -1  -4  13  174.13   13.38
   1  -4 -13  163.74    9.53
  -1  -4  13  170.74    6.79
  -1   4  13  142.46    6.52
   1  -4 -12    1.20    6.66
  -1  -4  12    6.34    9.75
  -1   4  12    6.55    3.54
  -1  -4  12    7.17    3.55
  -1  -4  11   13.97    3.67
  -1   4  11   12.54    3.49
  -1  -4  10  117.22   12.35
  -1   4  10  106.50    4.83
  -1  -4  10  110.12    5.03
  -1  -4   9  179.42   13.83
  -1   4   9  148.82    5.57
  -1  -4   9  155.39    5.64
  -1   4   8    8.68    2.94
  -1  -4   8   10.43    2.93
   1  -4  -7   18.08    3.17
  -1  -4   7   20.20    9.29
   1  -4  -7   32.61    7.94
  -1  -4   7   17.69    2.96
  -1   4   7   21.52    2.91
  -1  -4   6  271.16    7.39
   1  -4  -6  275.72   11.86
  -1  -4   6  271.07   14.46
   1  -4  -6  248.80    7.75
   1  -4  -5   74.99    8.61
   1  -4  -5   64.82    3.85
   1  -4  -4 2422.27   53.63
   1  -4  -4 2375.87   54.92
   1  -4  -3  175.39    9.56
   1  -4  -3  155.77    7.74
   1  -4  -3  158.76    5.09
  -1  -4   2  783.96   24.86
   1  -4  -2  833.76   23.61
   1   4  -1 1268.00   29.08
   1  -4  -1 1255.54   29.12
   1  -4  -1 1491.06   33.24
  -1  -4   1 1592.09   35.39
   1  -4  -1 1488.59   32.78
   1   4   0  106.83    3.01
   1  -4   0  110.41    3.16
   1  -4   0  129.98    7.76
   1  -4   0  128.95    8.31
  -1  -4   0  141.33    9.70
   1   4   1 1376.45   31.24
   1  -4   1 1387.92   31.29
   1  -4   1 1451.94   35.09
  -1  -4  -1 1474.72   36.10
   1  -4   1 1478.77   35.41
   1  -4   2   53.82    2.73
   1   4   2   43.27    2.72
   1   4   2   53.34    2.25
   1  -4   2   61.65    2.42
   1  -4   2   65.95    7.69
   1  -4   2   73.19    8.04
  -1  -4  -2   56.65    7.27
   1   4   3  193.50    4.93
   1  -4   3  169.17    4.95
   1   4   3  179.25    4.99
   1  -4   3  160.16    4.86
  -1  -4  -3  210.00    9.34
  -1   4  -3  158.93    5.77
   1  -4   3  167.67    9.76
   1   4   4   63.45    2.96
   1  -4   4   71.15    3.08
  -1  -4  -4   62.21    6.33
   1  -4   4   64.42    8.26
  -1  -4  -4   59.17    3.62
  -1   4  -4   68.59    3.58
   1  -4   4   79.38    7.21
   1   4   5  368.10    9.94
   1  -4   5  414.18   10.14
   1  -4   5  409.30   15.34
  -1  -4  -5  419.24   12.37
  -1  -4  -5  369.22   10.12
  -1   4  -5  407.37   10.26
   1  -4   5  417.81   13.14
   1  -4   6  402.33   10.36
   1   4   6  391.77   10.26
  -1   4  -6  395.56   10.51
  -1  -4  -6  372.10   10.33
   1  -4   6  419.23   15.37
   1  -4   6  405.24   13.28
   1   4   7   74.97    4.18
   1  -4   7   76.40    4.32
   1  -4   7  132.40   12.53
   1  -4   7  127.86    8.95
   1   4   8  367.92   10.18
   1  -4   8  362.33   10.28
   1  -4   8  377.25   15.54
   1  -4   8  350.05   12.67
   1   4   9  160.71    6.11
   1  -4   9  161.20    6.25
   1  -4   9  161.18   11.73
   1  -4   9  155.22    8.70
   1  -4  10   97.74    5.29
   1   4  10   89.63    4.80
   1  -4  10   87.01   11.31
   1  -4  10   77.80    7.32
   1  -4  11   95.14    5.38
   1   4  11   93.91    5.04
   1  -4  11   88.78   10.32
   1  -4  11   89.38    7.25
   1  -4  12  792.84   26.04
   1   4  12  837.97   20.98
   1  -4  12  810.84   21.11
   1  -4  13  298.35   14.87
   1  -4  13  288.39    9.83
   1   4  13  284.50    9.56
   1  -4  14  102.84    4.20
   1  -4  14   91.45   10.93
   1   4  14  108.89    6.15
   1  -4  14   96.44    6.20
   1  -4  15  343.12   17.70
   1  -4  15  402.58   10.34
   1   4  15  412.19    9.87
   1  -4  15  418.92    9.93
   1   4  15  379.88   12.67
   1  -4  15  361.79   12.73
   1  -4  16   16.13    9.87
   1  -4  16    6.94    3.35
   1   4  16    6.25    2.20
   1  -4  16    5.38    2.23
   1  -4  16   10.86    5.04
   1   4  16   12.75    4.76
   1  -4  17   21.94   10.06
   1  -4  17   18.01    3.26
   1   4  17   13.19    2.37
   1  -4  17   19.88    2.41
   1   4  17   12.86    5.03
   1  -4  17   12.70    5.18
   1  -4  18  499.02    7.19
   1  -4  18  521.38    6.72
   1   4  18  499.71    6.66
   1   4  18  445.30   11.78
   1  -4  18  451.42   12.09
   1   4  19  218.42    8.99
   1  -4  19  206.69    9.19
   1   4  19  234.56    4.88
   1  -4  19  225.56    4.99
   1  -4  19  228.80    5.37
   1   4  20    6.04    5.25
   1  -4  20    7.87    5.49
   1   4  20    3.12    2.95
   1  -4  20    0.52    3.09
   1  -4  20    1.31    3.45
   1   4  21    4.07    5.43
   1  -4  21    4.10    5.68
   1  -4  21    2.91    3.14
   1   4  21    2.42    3.02
   1   4  22  201.62   10.82
   1  -4  22  191.53   10.99
   1  -4  22  273.98    7.50
   1   4  22  269.98    7.46
   1   4  23  116.27    7.92
   1  -4  23  113.18    4.87
   1   4  24   42.73    7.61
   1   4  25   -0.84    7.49
   1   4  26   80.31    9.42
   1   4  26   60.40    3.86
   1   4  27  173.24   10.55
   1   4  27  102.64    4.37
   1   4  28   34.14    6.94
   1   4  28   21.18    2.80
   1   4  29  108.23    6.70
   1   4  29   90.02    3.67
   1   4  30    0.36    2.09
   1   4  30   -1.64    4.66
   1  -4  32   -0.10    1.05
  -1  -4 -32    7.94    8.42
  -1  -4 -33    2.87    6.48
   1  -5 -33    1.03    6.41
  -1   5  32   17.76    3.99
   1  -5 -32  110.71    9.06
  -1   5  31    5.09    4.61
   1  -5 -31  113.93    9.87
  -1   5  30    5.33    4.58
  -1   5  29   15.82    5.07
  -1   5  28   19.65    5.31
   1  -5 -28   -4.29    2.86
  -1  -5  28   -0.09   15.48
  -1   5  27    0.64    6.48
  -1  -5  27 4911.95   32.03
  -1   5  26   13.42    5.71
  -1   5  25   18.10    5.89
   1  -5 -25    0.91    2.81
  -1   5  24   16.13    6.50
  -1   5  24   15.64    2.77
  -1   5  23   66.34    8.99
  -1  -5  23   47.86   11.88
  -1  -5  22  158.36   11.25
  -1   5  22  181.46   10.84
  -1  -5  22  112.85   15.61
  -1  -5  22  107.90    4.48
  -1  -5  21  258.73    5.70
  -1  -5  21  285.09    5.55
  -1  -5  21  262.89   19.43
  -1   5  20    2.66    6.40
  -1  -5  20    5.94    9.51
  -1  -5  20   -1.84    4.78
  -1  -5  20    0.53    2.58
  -1  -5  20    0.87    2.62
  -1  -5  20    7.01   13.89
  -1  -5  19  245.92   19.17
  -1   5  19  369.53   10.89
  -1  -5  19  352.55   12.73
  -1  -5  19  207.47   10.14
  -1  -5  19  282.59    7.77
  -1  -5  19  275.26    7.60
  -1  -5  18   60.93   14.58
  -1   5  18   60.87    6.05
  -1  -5  18   42.60    9.33
  -1  -5  18   60.51    5.46
  -1  -5  18   60.92    3.55
  -1  -5  18   73.64    3.33
  -1  -5  17  367.96   21.38
  -1   5  17  471.77   11.84
  -1  -5  17  250.58   13.87
  -1  -5  17  316.86   11.91
  -1  -5  17  399.20    9.81
  -1  -5  17  387.41    9.68
  -1   5  16    3.22    3.71
  -1  -5  16    4.27    3.91
  -1  -5  16    5.70    2.61
  -1  -5  16   -4.57   11.68
   1  -5 -16    3.13    7.02
  -1  -5  16    0.88    7.99
  -1   5  16    4.41    4.85
  -1   5  15   31.30    4.12
  -1  -5  15   39.71    4.51
  -1  -5  15   46.36    3.32
  -1  -5  15   48.06   12.30
   1  -5 -15   45.70    8.06
  -1   5  15   49.15    5.18
  -1   5  14  293.94   10.39
  -1  -5  14  300.62   10.53
  -1  -5  13    1.61    2.62
  -1  -5  13   -0.40   10.99
  -1   5  13    0.47    3.03
  -1  -5  13    3.37    3.21
  -1  -5  12   86.49   12.49
  -1  -5  12   76.02    4.66
  -1   5  12   80.10    4.62
  -1  -5  11   96.38   13.14
   1  -5 -11   68.62    4.22
   1  -5 -11   79.63    8.31
  -1  -5  11   80.86    4.47
  -1   5  11   84.04    4.40
   1  -5 -10   53.84    3.94
   1  -5 -10   69.28    8.37
  -1  -5  10   56.48   12.26
  -1  -5  10   62.49    3.90
  -1   5  10   62.75    3.75
   1  -5  -9  530.71   14.42
   1  -5  -9  627.08   19.20
  -1  -5   9  595.91   22.95
  -1  -5   9  581.78   14.46
  -1   5   9  566.66   14.32
  -1  -5   8  787.25   26.26
   1  -5  -8  810.75   22.15
  -1  -5   7  155.82   14.09
   1  -5  -7  170.15   10.71
   1  -5  -7  143.80    5.22
  -1  -5   6  810.87   26.66
   1  -5  -6  818.17   23.59
   1  -5  -6  774.87   18.67
   1  -5  -5   64.82    8.50
   1  -5  -4  472.01   16.11
   1  -5  -4  467.46   14.96
   1  -5  -3  471.16   15.84
   1  -5  -3  506.08   17.09
   1  -5  -2  443.03   16.10
   1  -5  -2  428.28   14.80
   1  -5  -1   12.12    7.33
   1  -5  -1   -5.32    8.12
  -1  -5   1    4.08   10.74
   1  -5   0   89.07    9.20
  -1  -5   0   94.54   11.06
   1  -5   0   97.84    9.40
   1  -5   1  155.42   10.37
   1  -5   1  131.18   10.95
   1  -5   2   32.12    9.49
  -1  -5  -2   19.10    8.83
   1  -5   3  344.85   13.83
  -1  -5  -3  344.31   12.97
  -1  -5  -4    7.48    6.19
   1  -5   4    8.84    1.69
   1  -5   4    6.65    1.88
   1  -5   4   10.28    9.02
   1  -5   4    5.30    6.45
   1  -5   5   24.01    2.18
   1  -5   5   31.21    2.35
   1  -5   5   43.22    7.57
   1  -5   5   43.12    9.09
  -1  -5  -5   46.57    7.09
   1  -5   6  754.98   17.53
  -1  -5  -6  768.80   18.03
   1  -5   6  760.34   21.14
   1  -5   6  710.32   23.37
  -1  -5  -6  770.77   20.54
   1   5   7  332.74    8.98
   1  -5   7  352.94    9.21
   1  -5   7  340.16   15.68
  -1   5  -7  342.85    9.49
  -1  -5  -7  327.88    9.27
   1   5   8  359.87    9.55
   1  -5   8  349.10    9.61
  -1  -5  -8  371.47    9.79
   1  -5   8  334.23   15.87
  -1   5  -8  321.42    9.76
   1  -5   9   10.27    3.01
   1   5   9   10.54    2.91
  -1   5  -9    9.63    3.33
  -1  -5  -9    8.02    3.04
   1  -5   9   14.19    8.88
   1   5  10  751.39   19.26
   1  -5  10  818.32   19.54
   1  -5  10  801.45   25.41
  -1  -5 -10  753.93   19.42
   1  -5  11    4.26    9.03
   1   5  11    3.00    3.08
   1  -5  11    3.08    3.26
   1  -5  11    3.46    2.94
   1  -5  12   34.54    9.34
   1  -5  12   40.75    4.06
   1   5  12   37.28    3.98
   1  -5  12   40.64    3.44
   1  -5  13   15.16    9.75
   1  -5  13   11.94    3.77
   1   5  13    8.65    3.72
   1  -5  13    8.44    3.24
   1  -5  14  880.42   20.05
   1   5  14  827.17   22.01
   1  -5  14  831.25   22.15
   1  -5  15   16.05    8.12
   1  -5  15   23.06    9.70
   1  -5  15   20.39    3.33
   1   5  15   27.16    4.24
   1  -5  15   23.23    4.73
   1  -5  16   26.93    2.50
   1  -5  16   21.16    4.60
   1  -5  16   30.80    3.71
   1  -5  17    1.90    3.44
   1  -5  17    3.75    2.43
   1  -5  17    5.43    4.65
   1  -5  18  457.98   12.64
   1  -5  18  416.45   15.46
   1  -5  19  381.67    6.37
   1  -5  19  350.56    5.71
  -1  -5 -20   12.46    3.06
   1  -5  20   18.15    3.03
   1  -5  20   19.82    3.76
   1  -5  21    0.57    3.25
  -1  -5 -21   -0.43    2.83
   1  -5  22    2.52    3.29
   1   5  23    7.77    3.19
   1   5  23    3.06    6.76
   1   5  24   31.66    7.33
   1   5  25  121.93    8.22
  -1  -5 -25   34.55   13.94
   1   5  26   15.36    8.09
  -1  -5 -26   -4.25   12.74
   1   5  27   14.90    8.99
  -1  -5 -27    5.16   12.31
   1   5  28   89.23    7.29
  -1  -5 -28   82.96   11.99
   1   5  29   20.58    5.08
  -1  -5 -29   24.71   10.92
   1   5  30   13.78    4.40
  -1  -5 -30    5.51    9.63
   1   5  31   -1.15    3.76
   1  -5  31    0.38    1.21
  -1  -5 -31    1.81    8.49
  -1  -5 -32  -10.42    7.20
   1  -6 -32    4.77    5.64
  -1  -6  31   -0.04    2.16
   1  -6 -31    4.53    7.22
  -1  -6  30    2.79    2.52
  -1   6  30    6.88    4.08
  -1   6  29   12.78    4.34
   1  -6 -29   14.63    9.61
  -1   6  28    3.29    4.50
  -1   6  27   -1.73    4.74
  -1  -6  27    4.17   14.70
   1  -6 -27    0.69    2.60
  -1  -6  26    2.88   17.02
   1  -6 -26    0.81    2.68
  -1  -6  25   11.73   18.00
   1  -6 -25    1.08    2.63
  -1   6  24    4.93    5.62
  -1  -6  24  -12.96   19.04
   1  -6 -23   -0.46    2.70
  -1  -6  23    5.22   12.65
  -1   6  22   62.06    8.04
  -1  -6  22   51.67   10.91
  -1   6  21  221.38   10.11
  -1  -6  21  173.58   11.27
  -1  -6  20  325.64    9.44
  -1  -6  20  250.43   20.56
  -1  -6  20  468.13   14.61
  -1   6  20  540.98   14.29
  -1  -6  19  612.24    7.51
  -1  -6  19  666.58   14.12
   1  -6 -18   -2.18    2.86
  -1   6  18   -0.64    5.86
  -1  -6  18    0.21    9.69
  -1  -6  18    8.37   12.69
  -1  -6  18    0.46    3.02
  -1   6  17  116.72    6.74
  -1  -6  17   97.08   15.27
  -1  -6  17  118.33    4.64
  -1   6  16  148.27    6.68
  -1  -6  16  119.79   15.78
  -1  -6  16  147.37    4.92
  -1  -6  15  198.70   17.54
  -1  -6  15  201.82    6.28
  -1  -6  14   13.04   12.50
   1  -6 -14   18.63    7.52
  -1  -6  14   21.08    3.10
  -1  -6  13  111.54   14.40
   1  -6 -13  114.46    9.51
  -1  -6  13  111.25    4.51
  -1  -6  12  206.67   16.98
   1  -6 -12  204.93   11.68
  -1  -6  11   -3.16   10.93
   1  -6 -11    2.86    6.56
  -1  -6  11   -0.27    2.65
   1  -6 -10   39.54    7.54
  -1  -6  10   24.84   10.93
  -1  -6  10   29.04    3.05
   1  -6  -9   58.30    7.78
  -1  -6   9   68.58    3.44
   1  -6  -8   26.71    7.39
  -1  -6   8   27.63   10.80
   1  -6  -7  374.77   14.29
  -1  -6   7  297.88   17.32
  -1  -6   6    0.85   10.99
   1  -6  -6    8.28    7.40
   1  -6  -5  102.69    8.83
   1  -6  -4  158.26    9.98
   1  -6  -4  156.33    8.95
   1  -6  -3   96.11    8.66
   1  -6  -3  105.02    8.58
   1  -6  -2  112.13    9.27
   1  -6  -2  128.63    9.75
   1  -6  -1   56.81    8.56
  -1  -6   1   67.92   10.90
   1  -6  -1   76.88    9.01
   1  -6   0  918.97   24.49
  -1  -6   0  878.97   26.97
   1  -6   1   21.22    7.26
   1  -6   1   11.84    7.95
  -1  -6  -1    4.01    9.00
  -1  -6  -2   91.26    9.81
   1  -6   2   74.00    9.14
   1  -6   2   73.72    7.46
   1  -6   3    0.88    5.74
   1  -6   3   -3.75    7.98
  -1  -6  -3    1.93    7.11
   1  -6   4    0.50    8.37
   1  -6   4   -2.46    5.49
  -1  -6  -4    1.63    5.94
  -1  -6  -5  691.39   19.90
   1  -6   5  683.81   22.19
  -1  -6  -6  145.66    8.48
   1  -6   6  142.25   11.60
   1  -6   7   11.22    8.92
   1  -6   8   -6.55    8.38
   1  -6   9  185.83   12.42
   1  -6  10   39.77    3.51
   1  -6  10   29.96    9.75
   1  -6  11  104.80    4.64
   1  -6  11   84.11   11.57
   1  -6  12    7.48    3.55
   1  -6  12   -0.18    8.83
   1  -6  13   68.51    4.00
   1  -6  13   56.77   10.32
  -1  -6 -14   14.92    2.25
   1  -6  14   15.49    3.64
   1  -6  15   49.09   10.50
   1  -6  15   62.81    4.00
   1  -6  16   17.70   10.43
   1  -6  16   20.38    4.58
   1  -6  17   78.08    4.69
  -1  -6 -18   -2.48    2.72
   1  -6  18   24.71    3.99
   1  -6  19  544.88   13.92
   1  -6  20    1.44    3.84
   1  -6  21  305.60    8.91
  -1  -6 -21  310.92   14.70
   1  -6  22  204.12    6.27
   1   6  22  210.42    9.12
   1  -6  23  451.00   11.48
   1   6  23  582.40   14.28
   1   6  24   27.79    7.03
  -1  -6 -24   12.45   12.13
   1   6  25   93.59    8.32
  -1  -6 -25   27.71   11.23
   1   6  26   59.30    8.50
  -1  -6 -26   20.81   11.25
   1   6  27  147.83    7.68
  -1  -6 -27   99.28   11.31
   1   6  28    4.52    4.82
  -1  -6 -28    5.12    9.89
   1   6  29    4.52    4.13
  -1  -6 -29  246.71   10.70
   1   6  30    0.99    3.60
  -1  -6 -30    0.87    7.72
   1  -6  30    0.14    1.23
  -1  -6 -31   23.11    6.45
   1  -6  31   -1.27    1.05
  -1  -7  31    0.30    3.52
   1  -7 -29    4.07    7.31
  -1   7  28   -0.80    3.86
   1  -7 -28   -4.72    8.17
  -1  -7  27   37.02    3.17
  -1   7  27   26.40    4.28
   1  -7 -27   32.42    9.09
  -1   7  26   37.33    4.48
   1  -7 -26   42.40    9.33
  -1   7  25   11.78    4.56
  -1  -7  25   23.15   14.89
  -1   7  24   14.58    4.64
  -1  -7  24    3.83   16.73
   1  -7 -24    0.94    2.43
  -1   7  23   59.39    5.31
  -1  -7  22   12.76   10.39
  -1   7  22   10.00    5.29
   1  -7 -22   -1.44    2.34
  -1   7  21    2.39    5.73
  -1  -7  21  -10.40   11.26
  -1  -7  20   52.39   11.20
  -1  -7  20   57.92    3.71
   1  -7 -20   32.59    3.00
  -1   7  19   -3.38    7.46
  -1  -7  19   -1.07   10.06
  -1  -7  19    4.46   20.41
  -1  -7  19   -0.33    3.07
   1  -7 -19   -0.75    2.46
  -1   7  18  432.47   10.05
  -1  -7  18  425.89   25.23
  -1  -7  18  280.15    5.55
  -1  -7  18  229.17   18.02
   1  -7 -17   -3.85    2.55
  -1  -7  17   16.26    9.98
  -1  -7  17   22.81    3.46
  -1  -7  17   19.71   13.12
  -1  -7  16   23.84    3.47
  -1  -7  16    9.65   12.51
  -1  -7  15   90.08    4.04
  -1  -7  15   78.49   14.14
  -1  -7  14  122.02    6.61
   1  -7 -14  102.87   10.55
  -1  -7  13   -4.56   18.83
  -1  -7  13   36.58    3.48
   1  -7 -13   41.80    7.76
  -1  -7  13   33.89   12.85
  -1  -7  13    0.84    9.31
  -1  -7  12   34.08    3.36
  -1  -7  12   25.94   12.85
   1  -7 -12   18.48    7.31
  -1  -7  12   16.94    9.46
  -1  -7  11   76.25    4.50
  -1  -7  11   52.93   13.46
   1  -7 -11   65.13    8.43
  -1  -7  10   19.58   16.44
   1  -7 -10    6.02    6.62
  -1  -7  10    0.88   11.76
  -1  -7  10    0.87    2.84
  -1  -7  10    4.42    3.01
   1  -7  -9   14.41    6.57
  -1  -7   9   -1.06   11.25
  -1  -7   9    8.63    2.81
  -1  -7   8  195.61   15.96
   1  -7  -8  218.12   11.24
  -1  -7   8  233.05    6.50
   1  -7  -7  327.51   13.37
  -1  -7   7  323.68   17.76
  -1  -7   7  335.92    8.47
  -1  -7   7  312.59    8.38
   1  -7  -6 1236.90   34.22
  -1  -7   6 1240.54   29.38
   1  -7  -5 1656.51   47.63
  -1  -7   5 1960.82   43.28
   1  -7  -4  347.99   13.79
  -1  -7   4  372.85    9.29
  -1  -7   3   54.22   10.80
   1  -7  -3   62.24    7.34
  -1  -7   3   69.24    3.18
   1  -7  -2    5.90    6.29
  -1  -7   2    1.92    8.85
   1  -7  -2    3.10    6.33
   1  -7  -1   17.03    6.28
  -1  -7   1    9.75    8.97
   1  -7  -1   14.42    6.92
   1  -7   0   18.17    6.00
  -1  -7   0   28.11    8.53
   1  -7   0   16.73    7.18
   1  -7   1    7.15    5.42
  -1  -7  -1    3.44    7.40
   1  -7   1    2.33    6.85
   1  -7   2   77.63    8.59
  -1  -7  -2   64.67    8.43
   1  -7   2   88.88    6.85
  -1  -7  -3  108.20    8.91
   1  -7   3  102.75    7.01
   1  -7   3   98.12   10.23
   1  -7   3  117.95    4.27
  -1  -7  -4  217.44   11.47
   1  -7   4  197.96   12.11
   1  -7   4  230.16    6.45
  -1  -7  -5    4.26    5.60
   1  -7   5    1.75    7.79
   1  -7   5    3.69    2.87
   1  -7   6   87.20   10.52
   1  -7   6   86.22    4.09
   1  -7   7   80.57   10.08
   1  -7   7   89.91    4.36
   1  -7   8   29.14    9.39
   1  -7   8   26.05    3.46
   1  -7   9   70.05   11.31
   1  -7  10   15.24    7.46
   1  -7  10   20.80    9.57
   1  -7  11   18.51    8.82
  -1  -7 -11   25.37    6.20
   1  -7  11   43.58   13.69
   1  -7  11    6.94    3.69
   1  -7  11   -4.61    9.65
   1  -7  12   92.15    9.97
   1  -7  12  102.27   14.10
  -1  -7 -12  207.91    7.50
   1  -7  12  170.29    5.96
   1  -7  12  127.32   12.73
   1  -7  13   -5.92    9.30
   1  -7  13   27.06    4.14
   1  -7  13    8.37    9.98
   1  -7  14  169.76   10.92
  -1  -7 -14  165.03   10.36
   1  -7  14  104.88   15.60
   1  -7  14  147.15    5.97
   1  -7  14  100.34   12.50
   1  -7  15    5.67   10.55
  -1  -7 -15    0.73    9.65
   1  -7  15   -5.83   14.90
   1  -7  15    6.82   10.37
   1  -7  15   17.36    4.14
   1  -7  16   43.91    4.35
  -1  -7 -16   25.19   10.02
   1  -7  17  189.28    6.69
  -1  -7 -17  121.08   11.39
   1  -7  18  323.33    9.08
  -1  -7 -18  269.21   13.73
   1  -7  19   14.65    4.03
  -1  -7 -19   17.71   10.77
   1  -7  20   51.79    4.26
  -1  -7 -20   67.74   11.17
   1  -7  21   40.62    3.80
   1   7  21   39.39    6.19
  -1  -7 -21   46.68   11.04
   1  -7  22   49.87    3.56
   1   7  22   54.81    6.49
   1  -7  23   48.02    3.44
   1   7  23   63.72    6.87
  -1  -7 -23   67.37   10.81
   1  -7  24  126.08    4.54
  -1  -7 -24   68.14   11.32
   1   7  25    0.05    7.42
  -1  -7 -25   -0.90    9.86
  -1  -7 -26   -5.24    9.80
   1  -7  26   -0.98    5.88
   1   7  27    8.22    4.39
  -1  -7 -27   10.34    9.07
   1  -7  27    6.28    6.00
   1   7  28   71.49    7.85
  -1  -7 -28  131.69   10.90
  -1  -7 -29    3.48    6.90
  -1  -8  29   -2.63    4.23
  -1  -8  26  120.37   12.34
  -1  -8  25   58.65   13.39
  -1  -8  24   -8.08   13.51
  -1  -8  23  -21.11   15.27
   1  -8 -23   22.22    8.00
  -1  -8  22    2.82   15.95
   1  -8 -22   -1.54    2.16
  -1  -8  22   20.47    3.23
  -1  -8  21  114.22   11.07
  -1  -8  21  103.62    4.07
  -1  -8  20    9.90   10.14
  -1  -8  20    6.16   17.03
  -1  -8  20   11.59    3.26
   1  -8 -20   -2.99    2.17
  -1  -8  19   34.03    3.74
  -1  -8  19   38.63   10.62
  -1  -8  19   20.39   18.61
  -1  -8  18  273.21    5.47
  -1  -8  18  294.39    5.44
  -1  -8  17  257.08    5.12
  -1  -8  17  228.21    5.04
  -1  -8  16    2.67    9.41
  -1  -8  16   -0.53   18.39
  -1  -8  16    8.13    3.42
  -1  -8  16    8.16    3.51
  -1  -8  16    8.54   12.22
  -1  -8  15   70.16    9.81
  -1  -8  15   32.42   18.31
  -1  -8  15   41.30    3.89
  -1  -8  15   40.86    3.61
  -1  -8  15   38.87   13.14
  -1  -8  14   54.62    9.62
  -1  -8  14   48.51   18.22
  -1  -8  14   70.07    4.03
  -1  -8  14   61.59    4.02
  -1  -8  14   51.41   13.14
  -1  -8  13   15.71    9.29
   1  -8 -13   16.91    6.46
  -1  -8  13   34.78   18.20
  -1  -8  13    5.76    3.30
  -1  -8  13   12.09    3.58
  -1  -8  13   14.13   12.04
  -1  -8  12  247.65   11.69
  -1  -8  12  178.25   18.83
   1  -8 -12  115.16    9.39
  -1  -8  12  241.31    7.12
  -1  -8  12  296.38    7.50
   1  -8 -12  339.67   13.66
  -1  -8  12  242.39   17.80
  -1  -8  11  147.78   11.26
   1  -8 -11  168.35    9.52
  -1  -8  11  191.34   18.48
  -1  -8  11  196.21    6.03
  -1  -8  11  162.83   16.33
  -1  -8  10    3.41    9.02
   1  -8 -10   11.08    7.58
  -1  -8  10   -0.20    3.11
  -1  -8  10   -7.48   12.12
   1  -8 -10    6.71    6.80
   1  -8  -9   97.81    8.02
   1  -8  -9   83.79    7.94
  -1  -8   9  130.19   16.58
  -1  -8   9  114.33    6.32
  -1  -8   9  114.30    4.42
  -1  -8   9   97.59    4.31
   1  -8  -9  100.04    8.70
  -1  -8   9   75.30   13.04
  -1  -8   8   25.65    8.56
   1  -8  -8   21.97    7.31
  -1  -8   8   77.82    5.72
   1  -8  -8   54.74    7.95
  -1  -8   8   48.21   16.01
  -1  -8   8   66.32    3.68
  -1  -8   8   72.88    3.90
  -1  -8   8   68.71   13.10
   1  -8  -8   69.79    8.05
  -1  -8   7   73.38    9.12
  -1  -8   7   93.89    4.16
  -1  -8   7  112.34    4.40
   1  -8  -7  114.87    8.68
  -1  -8   7   77.12   12.84
  -1  -8   7   80.55    6.26
   1  -8  -7  120.77    8.64
  -1  -8   6    1.68    2.79
  -1  -8   6    2.45    2.47
   1  -8  -6    7.93    6.34
  -1  -8   5   53.84    3.01
  -1  -8   5   68.67    3.39
   1  -8  -5   59.04    7.01
   1  -8  -4   25.03    7.41
   1  -8  -4   18.39    7.68
  -1  -8   4   22.20    2.77
   1  -8  -4   24.07    6.07
   1  -8  -3   40.65    7.68
  -1  -8   3   30.52    9.73
   1  -8  -3   29.49    8.12
  -1  -8   3   32.75   14.67
   1  -8  -3   36.04    6.19
  -1  -8   3   29.79    2.91
   1  -8  -2   15.07    6.79
  -1  -8   2   12.51    9.33
   1  -8  -2   16.92    5.84
  -1  -8   2   17.80    2.60
   1  -8  -1   -1.77    7.02
  -1  -8   1   -7.46    8.67
   1  -8  -1   -2.18    5.23
   1  -8  -1    0.87    2.80
   1  -8   0    1.39    2.83
  -1  -8   0    2.59    8.65
   1  -8   0    7.06    7.69
   1  -8   1    1.98    2.82
  -1  -8  -1    9.88    7.82
   1  -8   1    5.21    7.31
   1  -8   2    7.95    3.18
  -1  -8  -2   11.80    7.45
   1  -8   2    8.75    8.17
  -1  -8  -3   86.66    6.61
   1  -8   3  114.92    4.57
   1  -8   3   95.48   10.07
  -1  -8  -3   92.64    9.42
  -1  -8  -4   14.01    8.15
   1  -8   4    7.79    7.46
   1  -8   4   51.94    9.09
   1  -8   4   51.63    3.54
  -1  -8  -4   42.61    7.24
  -1  -8  -4   46.35    5.95
   1  -8   5   83.25    4.37
   1  -8   5   71.57    9.87
  -1  -8  -6   41.05    6.22
   1  -8   6   52.28    9.49
   1  -8   6   58.10    3.95
  -1  -8  -6   53.17    7.41
  -1  -8  -7   34.16    6.10
   1  -8   7   18.74    8.91
   1  -8   7   22.30    7.23
   1  -8   7   30.61    3.74
   1  -8   7   -2.75    6.13
  -1  -8  -7   11.08    7.02
   1  -8   7   -1.63    1.51
  -1  -8  -8   58.83    6.42
   1  -8   8   36.63    6.76
   1  -8   8   41.34    9.75
   1  -8   8   70.57    7.66
   1  -8   8   58.02    4.11
  -1  -8  -8   73.23    7.03
   1  -8   9   14.76    7.95
   1  -8   9   18.22    9.67
   1  -8   9   26.37    4.06
  -1  -8  -9   21.39    6.81
  -1  -8  -9   37.10    6.70
   1  -8  10   41.49    8.61
   1  -8  10   57.99   10.77
  -1  -8 -10   43.04    6.97
  -1  -8 -10   54.99    6.92
   1  -8  11   -5.11    8.86
   1  -8  11   -3.77    9.41
  -1  -8 -11   16.73    7.83
   1  -8  11  -25.61   15.29
   1  -8  12    6.74    8.86
   1  -8  12   12.54    9.38
   1  -8  12   24.06    4.22
  -1  -8 -12   15.81    6.13
   1  -8  12   11.80   14.90
   1  -8  13  321.76   13.08
  -1  -8 -13  354.56    9.87
   1  -8  13  166.81   17.20
   1  -8  13  185.91   15.20
   1  -8  13  313.18    9.00
   1  -8  14   34.78   15.28
   1  -8  14   48.22   10.20
   1  -8  14   68.47    4.77
   1  -8  15  420.65   11.05
   1  -8  15  271.24   18.63
   1  -8  16   -0.13    4.14
   1  -8  16    3.79   14.83
   1  -8  17   11.12    4.53
   1  -8  17    0.30   14.79
   1  -8  18    6.88    3.76
  -1  -8 -18   -2.50    8.79
   1  -8  19   18.39    3.70
  -1  -8 -19   16.40    8.87
   1  -8  20   17.87    3.32
   1   8  20   21.56    5.48
  -1  -8 -20   20.01    9.02
   1  -8  21    1.37    3.08
   1   8  21    4.19    5.35
  -1  -8 -21   -3.73    8.76
   1  -8  22    1.15    2.89
   1   8  22   -3.39    5.74
  -1  -8 -22    8.90    8.73
   1   8  23   -4.84    5.87
  -1  -8 -23    9.88    8.50
   1  -8  23   -0.01    2.55
   1  -8  23   -3.79    6.38
   1   8  24  127.81    7.63
  -1  -8 -24   54.39    8.92
   1   8  25   30.84    4.45
  -1  -8 -25   22.55    7.96
   1   8  26   15.69    3.47
  -1  -8 -26    7.99    7.25
   1  -8  27   -2.52    4.79
   1  -8  27   -0.86    1.36
   1  -8  28    0.04    1.09
   1  -8  29    0.21    1.12
  -1  -9  28    0.26    0.79
  -1  -9  27    0.07    4.55
  -1  -9  26   -0.09    1.16
  -1  -9  26   -0.97    4.87
  -1  -9  24   16.53   12.13
  -1  -9  23   12.51   13.26
  -1  -9  22    7.92   13.86
  -1  -9  21    2.76   14.31
  -1  -9  20   13.22   14.95
  -1  -9  18   11.83    9.63
  -1  -9  18   17.49   16.24
  -1  -9  17   17.06    9.65
  -1  -9  17   -1.91   16.35
  -1  -9  16   28.08    9.68
  -1  -9  16   -0.47   17.06
  -1  -9  15   20.86    3.70
  -1  -9  15   -0.18   17.01
  -1  -9  14   36.49    3.54
  -1  -9  14   44.98    3.81
  -1  -9  14   50.04    9.37
   1  -9 -14   45.86    6.13
  -1  -9  14   56.46   17.82
  -1  -9  13   17.52    3.61
  -1  -9  13   13.07    3.20
  -1  -9  13   26.24    9.20
   1  -9 -13   15.42    6.40
  -1  -9  13   12.33   17.17
  -1  -9  12   53.87   17.47
   1  -9 -12   40.11    6.97
  -1  -9  12   61.82    3.71
  -1  -9  12   53.94   12.89
  -1  -9  11   35.95    8.98
  -1  -9  11   29.06   17.28
   1  -9 -11   12.42    7.21
  -1  -9  11   26.60    3.21
  -1  -9  11   32.73   12.05
  -1  -9  10    3.72    8.73
   1  -9 -10    5.78    7.28
  -1  -9  10  -10.33   17.14
  -1  -9  10    8.34    2.91
  -1  -9  10    9.27    3.31
  -1  -9  10    6.01   11.75
   1  -9  -9   76.53    8.84
  -1  -9   9  106.83    9.57
  -1  -9   9  170.68    7.23
  -1  -9   9   96.75   17.47
   1  -9  -9   52.73    8.51
  -1  -9   9  147.60    5.12
  -1  -9   9  118.92    4.54
  -1  -9   9  119.26   14.16
   1  -9  -9  178.24    9.73
  -1  -9   8   17.40    8.26
   1  -9  -8    6.52    7.89
   1  -9  -8    6.32    7.37
  -1  -9   8   13.35    6.60
  -1  -9   8   12.71    3.29
  -1  -9   8    2.42    2.68
  -1  -9   8    4.25   10.51
   1  -9  -8    3.75    6.30
  -1  -9   7  135.45    9.22
  -1  -9   7  162.90    7.66
  -1  -9   7   95.02   17.58
   1  -9  -7   79.66    8.81
  -1  -9   7  150.22    5.04
  -1  -9   7  122.78    4.45
  -1  -9   7  112.37   13.20
   1  -9  -7  122.01    8.51
  -1  -9   6  112.28    7.32
   1  -9  -6  117.54    9.04
  -1  -9   6  120.92    4.57
   1  -9  -6  101.73    8.00
   1  -9  -5  190.43    9.53
  -1  -9   5  267.36   11.14
   1  -9  -5  242.53   11.14
  -1  -9   5  312.59    9.94
  -1  -9   5  338.55    8.10
   1  -9  -5  330.96   12.16
  -1  -9   4    7.12    7.30
   1  -9  -4   -5.42    7.97
  -1  -9   4   -6.02    7.17
   1  -9  -4   -3.86    8.48
   1  -9  -3   39.10    8.53
  -1  -9   3   58.83   11.01
   1  -9  -3   27.84    8.78
   1  -9  -2  534.26   13.71
  -1  -9   2  523.46   19.59
  -1  -9   1  163.79    7.97
   1  -9  -1  132.55    9.55
   1  -9  -1  165.15    5.00
  -1  -9   1  162.78   12.79
   1  -9  -1  149.54   10.97
   1  -9   0   26.14    8.12
  -1  -9   0   29.12    9.37
   1  -9   0   34.56    3.23
   1  -9   0    9.04    8.64
  -1  -9   0   26.28    6.64
   1  -9   0   30.09    8.23
   1  -9   1   -2.38    7.17
  -1  -9  -1   21.80    9.22
   1  -9   1   14.23    8.96
   1  -9   1   84.51    3.79
   1  -9   1   67.85    9.15
  -1  -9  -1   68.07   10.19
   1  -9   1   66.73    8.81
  -1  -9  -2  109.82   10.00
   1  -9   2  121.39    8.45
   1  -9   2  136.36   11.30
  -1  -9  -2  134.00   10.50
   1  -9   3   -4.92    7.53
   1  -9   3    3.01    3.31
  -1  -9  -3    1.45    8.32
   1  -9   3   -1.91    2.69
   1  -9   3   -6.48    7.14
   1  -9   3    7.56    7.87
  -1  -9  -3    0.84    7.21
   1  -9   4   19.01    7.92
  -1  -9  -4   15.84    6.78
   1  -9   4   41.82    3.85
   1  -9   4    0.25    6.91
   1  -9   4   22.75    9.00
   1  -9   4   19.67    2.66
  -1  -9  -4   25.45    8.33
   1  -9   4   31.87    9.26
  -1  -9  -5   20.44    6.81
   1  -9   5   14.02    7.77
   1  -9   5    9.73    3.69
  -1  -9  -5   -2.13    7.78
   1  -9   5   -0.87    1.97
   1  -9   5   -3.28    7.16
   1  -9   5   -1.98    8.56
   1  -9   6   24.67    7.25
  -1  -9  -6   36.22    6.79
   1  -9   6   23.58    8.77
   1  -9   6   32.58    3.83
  -1  -9  -6   16.81    7.58
   1  -9   7    6.82    6.88
  -1  -9  -7   18.07    7.08
   1  -9   7    8.51    8.60
   1  -9   7   12.42    7.62
   1  -9   7   17.21    3.79
   1  -9   7    5.93    7.99
   1  -9   7   -0.01    1.51
  -1  -9  -7    7.11    7.44
   1  -9   8    5.69    6.47
  -1  -9  -8    5.46    7.01
  -1  -9  -8   11.62    7.06
   1  -9   8    3.97    8.50
   1  -9   8   10.65    7.68
   1  -9   8    9.24    3.76
   1  -9   8   -0.96    1.61
  -1  -9  -9   33.65    7.95
   1  -9   9   34.53    6.21
   1  -9   9   36.32    9.58
   1  -9   9   57.79    8.44
   1  -9   9   63.33    4.24
  -1  -9  -9   35.28    7.12
   1  -9  10    9.83    9.04
   1  -9  10    1.42    3.88
   1  -9  10    7.95    9.07
  -1  -9 -10   -0.31    7.42
   1  -9  11    6.83    8.96
   1  -9  11   -1.43    4.02
  -1  -9 -11    1.70    6.55
   1  -9  12  537.34   18.11
  -1  -9 -12  684.11    9.98
   1  -9  13  986.00   17.52
  -1  -9 -13  183.88   18.39
   1  -9  14    4.35    1.81
   1  -9  14   95.71    4.96
   1  -9  15    5.22    7.45
   1  -9  15  198.02    5.91
   1  -9  16   -4.31    7.05
   1  -9  16   13.31    3.87
   1  -9  17  -13.35    7.68
   1  -9  17  190.15    5.53
   1  -9  18    0.28    1.69
   1  -9  18   -0.74    6.96
   1  -9  18   11.16    3.36
   1  -9  19   -8.12    7.27
   1  -9  19   -3.23    1.81
   1  -9  20   -1.31    1.67
   1  -9  20    1.16    2.95
   1  -9  21    8.57    2.81
   1  -9  22  -12.18    7.26
   1  -9  22   26.69    2.78
   1  -9  24   -5.36    5.84
   1  -9  25   -2.29    5.04
  -1 -10  26   -0.58    3.57
  -1 -10  25    0.32    1.08
  -1 -10  24    0.06    1.04
  -1 -10  23   -1.60    1.21
  -1 -10  22    5.69    5.90
  -1 -10  21    1.76    5.63
  -1 -10  20   40.69   13.98
  -1 -10  20   -1.75    5.99
  -1 -10  19   18.76   14.55
  -1 -10  19    0.24    1.37
  -1 -10  18    1.30    9.05
  -1 -10  18   -2.79   15.09
  -1 -10  18    8.92    1.39
  -1 -10  17    4.54   15.62
  -1 -10  17   -0.07    1.35
  -1 -10  16   87.28   16.97
  -1 -10  16    0.16    1.35
  -1 -10  15    4.48   10.20
   1 -10 -15   15.76    6.63
  -1 -10  15    1.21    1.32
   1 -10 -14   -0.13    6.02
  -1 -10  14   -3.43   16.45
  -1 -10  14    0.40    8.60
  -1 -10  13   78.57   17.77
   1 -10 -13  107.15    7.13
   1 -10 -12   41.99    8.15
  -1 -10  12    1.79    8.77
  -1 -10  11   10.09    8.55
   1 -10 -11   -9.95    6.82
  -1 -10  11    4.24   23.65
  -1 -10  11  -10.81    6.18
  -1 -10  10   56.82    8.40
   1 -10 -10   40.98    7.31
  -1 -10   9   -6.76    5.76
  -1 -10   9   -3.40    6.79
  -1 -10   8   35.08    7.93
  -1 -10   8    4.24    6.68
  -1 -10   8   43.46    6.05
   1 -10  -8   18.48    7.58
  -1 -10   8   22.47   18.59
   1 -10  -8   29.91    8.06
  -1 -10   7    6.47    7.56
  -1 -10   7    2.08    9.67
  -1 -10   7    4.28    6.41
   1 -10  -7   -1.68    7.71
  -1 -10   7    2.11    6.97
   1 -10  -6   17.20    7.89
  -1 -10   6   22.81    7.31
  -1 -10   6   38.02    7.80
  -1 -10   5   87.92    7.54
   1 -10  -5   31.45    5.59
  -1 -10   5   -2.32    6.42
   1 -10  -5   64.44    8.31
  -1 -10   5   99.63    7.68
   1 -10  -4    5.62    6.17
   1 -10  -4    8.61    7.95
  -1 -10   4   -2.44    6.76
  -1 -10   4   15.30    9.31
   1 -10  -4    1.13    8.12
  -1 -10   4    6.77    6.93
   1 -10  -3   -5.43    6.93
   1 -10  -3    2.54    8.27
  -1 -10   3    0.19    8.58
   1 -10  -3    3.64    8.21
   1 -10  -2   -4.62    8.36
   1 -10  -2   18.97    8.82
  -1 -10   2   47.30    9.68
  -1 -10   2   79.89   10.38
  -1 -10   2  101.69    7.50
   1 -10  -1  827.63   18.24
  -1 -10   1  821.38   18.85
  -1 -10   1  764.54   24.34
   1 -10   0   69.67    9.23
  -1 -10   0   43.22    9.97
   1 -10   0   -0.35    8.08
   1 -10   0   99.57    3.82
  -1 -10   0   96.34   10.68
  -1 -10   0  138.47    7.95
   1 -10   0  101.21    8.76
  -1 -10  -1   89.94    9.53
   1 -10   1  101.92    8.63
   1 -10   1   96.38    4.07
   1 -10   1   83.54    9.38
  -1 -10  -2    1.03    7.12
   1 -10   2    2.87    7.09
   1 -10   2   -3.21    2.85
   1 -10   2   -3.81    9.02
  -1 -10  -2    9.60    8.92
   1 -10   2    6.92    7.59
   1 -10   2   -6.22    8.05
  -1 -10  -3  119.65    9.18
   1 -10   3  119.52   10.09
   1 -10   3   99.23    4.24
   1 -10   3   90.31    9.97
   1 -10   3   88.70    8.29
  -1 -10  -3  117.86    7.95
   1 -10   4   -4.35    4.94
   1 -10   4   -6.00    8.39
  -1 -10  -4  246.70   10.18
   1 -10   4  203.66   10.83
   1 -10   4  303.47    9.23
  -1 -10  -4  453.68   10.16
   1 -10   4  371.10    6.19
   1 -10   4  340.39   14.75
  -1 -10  -5   65.20    8.02
   1 -10   5   27.42    7.15
   1 -10   5   38.44    3.51
   1 -10   5   -3.83    3.18
  -1 -10  -5   18.58    8.17
   1 -10   5   10.66    9.01
   1 -10   5   30.64    8.37
   1 -10   6   -3.18    6.60
  -1 -10  -6    4.69    8.46
   1 -10   6    2.74    3.34
   1 -10   6    5.51    9.15
   1 -10   6   -2.70    7.20
  -1 -10  -6    5.55    7.76
   1 -10   6    3.84    7.79
   1 -10   7  116.55    7.34
  -1 -10  -7  164.49    9.68
   1 -10   7   87.32    8.35
  -1 -10  -7  121.70    9.01
   1 -10   7  139.56   10.61
   1 -10   7  148.80    5.29
  -1 -10  -8   19.45    7.86
  -1 -10  -8   19.93    8.87
   1 -10   8   11.52    9.41
   1 -10   8   -8.50    7.55
   1 -10   8   -0.38    3.45
  -1 -10  -9    6.77    7.18
   1 -10   9    6.11    6.35
  -1 -10  -9    6.74    6.94
   1 -10   9  -10.68    7.83
   1 -10   9   -1.00    9.31
   1 -10   9    6.17    3.63
  -1 -10 -10   86.08    7.78
   1 -10  10  109.01    4.34
  -1 -10 -11   25.53    6.80
   1 -10  11   21.43    3.73
   1 -10  12    5.23    3.40
   1 -10  12    6.15    1.73
   1 -10  13    0.01    1.73
   1 -10  14   -0.67    1.61
   1 -10  15   -0.24    1.58
   1 -10  15    4.34    7.58
   1 -10  16    0.28    1.62
   1 -10  16   -1.00    7.27
   1 -10  17   -0.09    1.63
   1 -10  17   14.16    6.97
   1 -10  18    1.31    2.78
   1 -10  18    0.82    1.57
   1 -10  18   -4.81    7.32
   1 -10  19    1.41    2.75
   1 -10  19   -1.08    1.64
   1 -10  20    1.65    6.47
   1 -10  20   -0.99    1.64
   1 -10  21   -0.57    6.22
   1 -10  21   32.95    2.11
   1 -10  22    3.74    1.78
   1 -10  23    0.81    1.67
   1 -10  24   -0.44    1.55
   1 -10  24    0.10    4.39
   1 -10  25    0.02    3.62
  -1 -11  23    6.28    3.82
  -1 -11  22   -0.66    4.35
  -1 -11  22   -1.55    4.24
  -1 -11  21   15.42    4.93
  -1 -11  21    6.12    5.32
  -1 -11  20   -1.95    6.23
  -1 -11  20   24.82    5.58
   1 -11 -15  205.83    7.20
  -1 -11  15  175.24   10.28
   1 -11 -14   22.87    5.49
  -1 -11  14   42.81    7.80
   1 -11 -13   41.50    6.88
  -1 -11  13   28.41    7.98
   1 -11 -12   27.13    6.63
  -1 -11  12   28.85    7.84
   1 -11 -11   27.27    6.47
  -1 -11  11    2.67    6.20
  -1 -11  11   16.47    7.79
   1 -11 -10   62.64    6.71
  -1 -11  10   48.24    8.37
   1 -11  -9    2.05    6.46
  -1 -11   9   -0.71    5.90
  -1 -11   9   -9.57    7.18
  -1 -11   8   -2.92    5.74
   1 -11  -8   -3.41    6.57
  -1 -11   8    5.23    6.96
   1 -11  -7   29.24    6.96
  -1 -11   7   30.11    6.86
  -1 -11   6    0.58    5.95
   1 -11  -6   15.03    7.14
  -1 -11   6   12.56    5.91
   1 -11  -5   81.58    8.25
  -1 -11   5  128.56    6.99
   1 -11  -4   -4.50    4.53
   1 -11  -4    0.03    7.09
  -1 -11   4    2.35    6.47
   1 -11  -4    6.09    7.71
   1 -11  -3  148.14    9.18
  -1 -11   3  119.60   10.93
  -1 -11   2   -2.34    9.65
   1 -11  -2   -0.14    8.14
  -1 -11   2   -0.32    7.42
  -1 -11   1   32.11    9.73
   1 -11  -1   39.78    8.81
  -1 -11   0    5.14    9.07
   1 -11   0   -4.44    7.86
   1 -11   0   11.52    8.38
   1 -11   0  -11.82    7.70
   1 -11   1    8.29    8.45
  -1 -11  -1   10.72    8.84
   1 -11   1  -10.03    8.29
   1 -11   1    5.94    7.27
   1 -11   2   36.30    8.39
  -1 -11  -2   27.92    8.65
   1 -11   2   25.76    7.52
   1 -11   3   -0.92    7.64
  -1 -11  -3   10.40    8.20
   1 -11   3   15.00    8.28
   1 -11   3   -6.84    7.52
  -1 -11  -3   14.28    7.95
   1 -11   4   -4.98    8.85
   1 -11   4    5.36    6.81
  -1 -11  -4    3.16    7.02
  -1 -11  -5   26.51    7.30
   1 -11   5   12.34    6.45
   1 -11   5   -3.08    7.11
   1 -11   5  -11.02    9.16
   1 -11   5    4.18    4.22
  -1 -11  -5   43.30    7.79
   1 -11   5   15.04    2.99
   1 -11   6    0.77    6.06
  -1 -11  -6    2.04    7.22
  -1 -11  -6   -0.12    6.49
   1 -11   6    5.96    8.46
   1 -11   6   -6.19    7.45
   1 -11   6   -0.05    2.94
   1 -11   7   -6.95    5.84
  -1 -11  -7    2.04    6.92
  -1 -11  -7   -7.75    6.55
   1 -11   7    0.60    8.36
   1 -11   7    2.64    3.77
   1 -11   7    3.21    7.09
   1 -11   7    2.18    2.98
  -1 -11  -8    1.19    6.83
   1 -11   8   17.52    5.59
   1 -11   8   -6.24    7.34
   1 -11   8   21.10    8.48
   1 -11   8   20.72    3.09
   1 -11   9   93.92    6.00
  -1 -11  -9   97.36    7.29
   1 -11   9   -0.60    3.56
   1 -11   9   39.98    8.62
   1 -11   9   -3.78    7.32
   1 -11   9   88.53    3.73
   1 -11  10   -0.98    8.16
   1 -11  10    2.84    2.99
   1 -11  10   17.04    3.25
   1 -11  11    2.19    7.97
   1 -11  11   24.23    3.12
   1 -11  12   12.41    8.02
   1 -11  12   55.15    3.47
   1 -11  13    0.31    2.60
   1 -11  13   -2.68    7.32
   1 -11  13    1.97    2.93
   1 -11  14   -0.18    6.85
   1 -11  14   -1.79    2.70
   1 -11  15   -2.92    2.59
   1 -11  15    9.97    6.53
   1 -11  16    2.93    2.55
   1 -11  16    6.48    5.95
   1 -11  17   -3.68    2.44
   1 -11  18   -2.48    2.34
   1 -11  19   12.77    5.90
   1 -11  20   42.15    5.90
   1 -11  21   -0.25    2.12
   1 -11  21   -0.71    4.82
   1 -11  22    0.84    3.92
  -1 -12  20    1.11    3.50
  -1 -12  19    0.40    4.00
  -1 -12  19    2.06    4.31
  -1 -12  18    3.51    5.33
  -1 -12  18   86.04    5.06
  -1 -12  17   20.04    5.97
  -1 -12  17    4.04    4.71
  -1 -12  16   86.45    5.54
  -1 -12  16   13.85    6.71
  -1 -12  15   -3.41    5.08
  -1 -12  15  -10.64    7.09
   1 -12 -14    8.11    4.33
  -1 -12  14    3.23    7.39
   1 -12 -13    2.41    4.97
  -1 -12  13   -1.41    7.63
  -1 -12  13    2.99    5.22
  -1 -12  12    5.93    5.41
  -1 -12  12   -9.68    8.27
   1 -12 -11    6.55    5.89
  -1 -12  11    6.58    8.33
  -1 -12  11   -0.54    5.33
  -1 -12  10    6.17    5.76
  -1 -12  10   24.35    8.45
   1 -12  -9   53.99    6.70
  -1 -12   9   35.50    8.80
   1 -12  -8   20.62    6.43
  -1 -12   8    6.89    8.84
   1 -12  -7   35.11    6.53
  -1 -12   7   29.46    9.00
   1 -12  -6   -0.54    6.42
   1 -12  -5   16.67    6.59
  -1 -12   5   45.99    6.02
   1 -12  -4    1.66    7.17
  -1 -12   4    6.81    5.97
   1 -12  -4    4.99    6.54
  -1 -12   3   30.91    6.57
   1 -12  -3   11.03    7.14
  -1 -12   3   25.76    8.36
  -1 -12   2  328.26   10.86
   1 -12  -2  296.21   10.20
  -1 -12   1  113.56    7.12
   1 -12  -1   86.77    6.86
  -1 -12   1  111.02    8.51
   1 -12  -1  112.67    7.80
   1 -12   0  147.59    7.40
   1 -12   0  155.76    8.27
  -1 -12  -1    7.98    6.30
   1 -12   1    1.29    6.24
  -1 -12  -1   12.19    7.70
   1 -12   1    2.07    5.98
   1 -12   1    0.42    7.28
   1 -12   2   -0.58    6.14
  -1 -12  -2   -1.43    7.43
   1 -12   2   -0.09    6.25
   1 -12   2    5.23    7.49
   1 -12   3   17.93    6.06
  -1 -12  -3   17.21    7.11
  -1 -12  -3   15.14    6.87
   1 -12   3   11.90    7.55
   1 -12   3   -3.02    7.13
   1 -12   4  122.02    6.88
  -1 -12  -4  118.66    7.77
   1 -12   4  109.09    8.14
  -1 -12  -4  133.61    7.71
  -1 -12  -5   45.06    7.13
   1 -12   5   44.29    6.12
   1 -12   5   35.18    7.57
  -1 -12  -5   33.99    6.87
   1 -12   6   17.83    5.72
  -1 -12  -6   10.91    6.40
   1 -12   6    6.95    7.29
   1 -12   6   -2.64    7.01
   1 -12   7   22.67    6.14
  -1 -12  -7   16.18    6.06
   1 -12   7    8.93    7.15
   1 -12   8  125.53    6.06
   1 -12   8   65.90    7.57
   1 -12   9    8.68    4.34
   1 -12   9   -2.94    6.45
   1 -12   9    3.52    4.58
   1 -12   9    4.69    6.68
   1 -12  10    1.12    6.53
   1 -12  10    0.43    4.65
   1 -12  11   -1.74    6.20
   1 -12  12   62.68    6.46
   1 -12  12   -0.69    3.72
   1 -12  13    7.33    5.49
   1 -12  13   -1.63    3.60
   1 -12  14   33.24    5.54
   1 -12  15   31.52    4.68
   1 -12  16    2.20    3.16
   1 -12  17   -8.34    5.02
  -1 -13  16    9.34    3.57
  -1 -13  15    6.96    4.18
  -1 -13  14   -0.18    4.62
  -1 -13  13    0.23    5.24
  -1 -13  12    2.07    5.53
   1 -13 -11   42.17    4.54
  -1 -13  11    1.30    5.98
   1 -13 -10    9.32    4.82
  -1 -13  10    3.71    6.14
   1 -13  -9    8.60    4.81
   1 -13  -8   12.69    4.95
  -1 -13   8   -2.73    6.50
   1 -13  -7  128.48    6.29
  -1 -13   7   55.01    7.39
   1 -13  -6   14.72    5.93
   1 -13  -5   42.67    6.33
   1 -13  -4   -6.85    6.65
  -1 -13   2  184.28    9.15
   1 -13  -1   13.66    6.40
   1 -13  -1   -3.03    6.37
  -1 -13   1   -0.49    6.70
  -1 -13   0   -4.15    8.25
   1 -13   0   16.59    8.26
   1 -13   1    0.49    6.34
  -1 -13  -1   17.27    6.12
  -1 -13  -2   28.51    6.17
   1 -13   2   36.97    5.94
   1 -13   2   18.01    6.33
   1 -13   3    0.18    6.01
   1 -13   3   -3.43    5.67
  -1 -13  -3    3.74    6.03
   1 -13   3   -3.70    4.00
   1 -13   4   86.77    5.45
   1 -13   4   48.43    6.29
   1 -13   5    2.11    5.82
   1 -13   5   11.56    4.64
   1 -13   6   10.07    4.43
   1 -13   6    8.78    5.80
   1 -13   6   21.30    5.05
   1 -13   7   -2.24    5.44
   1 -13   7   -1.10    4.29
   1 -13   8    5.16    5.28
   1 -13   8   -5.60    5.29
   1 -13   9   26.32    5.06
   1 -13   9    0.78    5.60
   1 -13  10    4.17    4.64
   1 -13  10   -5.73    5.41
   1 -13  11    5.12    4.29
   1 -13  11    2.34    5.60
   1 -13  12    0.68    3.77
   1 -13  12    0.86    5.28
   1 -13  13    3.16    3.28
   1 -13  13    8.06    5.17
   1 -13  14   -0.55    4.27
   1 -13  15    0.26    3.88
  -1 -14  11   -0.78    2.95
  -1 -14  10    0.64    3.42
  -1 -14   9   -0.64    3.79
  -1 -14   8    2.33    4.00
  -1 -14   7   -1.12    4.17
   1 -14  -5    8.13    3.72
   1 -14  -4   -0.35    3.98
  -1 -14   3    7.82    4.67
  -1 -14   2   -1.36    4.54
   1 -14  -2    2.77    4.01
   1 -14  -1   58.49    4.30
  -1 -14   1   -4.77    4.68
   1 -14   0   40.09    4.28
   1 -14   1   17.82    3.98
   2   0 -35    5.62    6.11
  -2   0  34   -8.41    6.19
  -2   0  33   -4.39    7.04
  -2   0  32   -1.25    5.98
  -2   0  31   -1.65    6.21
  -2   0  31    0.12    3.13
   2   0 -31    1.34    2.30
  -2   0  30   68.30    6.97
  -2   0  30   66.90    4.13
  -2   0  29   -0.89    6.29
  -2   0  29    0.61    3.56
   2   0 -29    0.69    2.52
  -2   0  28   45.11    7.15
  -2   0  28   61.33    4.08
  -2   0  27    8.40    6.49
  -2   0  27    1.44    3.80
   2   0 -27   -2.63    3.02
  -2   0  26    6.21    3.63
  -2   0  26   22.34    7.40
  -2   0  25    1.52    3.53
  -2   0  24    9.48    6.30
  -2   0  24   11.31    3.64
  -2   0  23    0.22    5.79
  -2   0  23    0.62    3.31
  -2   0  22  249.54   11.68
  -2   0  22  284.48    8.20
  -2   0  21    0.39    5.53
  -2   0  21    0.42    3.09
  -2   0  20   49.60    6.26
  -2   0  20   60.64    3.71
  -2   0  19    1.18    4.94
  -2   0  19   -0.52    2.80
  -2   0  18   -1.41    4.62
  -2   0  18    1.13    2.67
  -2   0  17    2.16    4.75
  -2   0  17   -0.59    2.53
   2   0 -16  237.39    9.00
  -2   0  16  252.34    6.71
  -2   0  16  249.79    7.77
   2   0 -15   -0.23    4.20
  -2   0  15   -0.06    4.59
   2   0 -14   31.97    5.66
  -2   0  14   20.00    4.91
   2   0 -13   -6.04    5.18
  -2   0  13    1.78    4.46
   2   0 -12  307.72   11.10
  -2   0  12  290.81    9.86
   2   0 -11   -6.83    5.94
  -2   0  11   -0.09    4.24
   2   0 -10  531.46   15.38
  -2   0  10  499.11   14.01
   2   0  -9    4.31    5.83
  -2   0   9    4.48    3.82
   2   0  -8  557.01   16.98
  -2   0   8  632.84   15.72
   2   0  -7    4.60    6.06
  -2   0   7    4.26    3.87
   2   0  -6  163.12    9.93
   2   0  -4  816.41   22.69
   2   0  -3   -2.71    4.75
   2   0  -3   -9.05    8.76
   2   0  -2 3458.31   78.70
   2   0  -2 3548.23   80.56
   2   0  -1    0.59    5.21
   2   0  -1    1.46    5.67
   2   0   0   70.29    5.40
   2   0   0   58.48    4.92
   2   0   1    0.03    3.85
   2   0   1   -5.24    4.68
  -2   0  -2   11.58    5.97
   2   0   3    1.26    4.65
  -2   0  -3   23.25    5.27
   2   0   4 4048.61   95.63
  -2   0  -4 4387.88   95.33
   2   0   5    1.08    4.23
  -2   0  -5    1.40    4.18
   2   0   6 3097.02   70.64
   2   0   7    2.16    4.16
   2   0   8  114.06    6.18
   2   0   8   86.00    4.02
   2   0   9    0.53    4.76
   2   0   9    1.79    3.08
   2   0  10   58.15    5.94
   2   0  11   -0.46    5.21
   2   0  12   79.24    6.56
   2   0  13    3.53    5.39
   2   0  14  139.46    7.93
   2   0  15    1.13    5.48
   2   0  15    0.85    2.27
   2   0  16  274.88   11.53
   2   0  16  289.46    7.60
   2   0  17    0.46    5.79
   2   0  17    9.68    3.03
   2   0  18  173.60    9.72
   2   0  18  172.04    5.60
   2   0  19    3.20    6.16
   2   0  19   -0.67    2.95
   2   0  20  144.97    9.76
   2   0  20  174.52    5.78
   2   0  21   -4.74    6.61
   2   0  21    1.48    3.45
   2   0  22   -0.94    5.74
   2   0  22   -1.10    6.63
   2   0  22    1.00    3.37
   2   0  23   -5.10    6.40
   2   0  23   -1.44    3.60
   2   0  23   -2.43    6.87
   2   0  24  528.78   14.50
  -2   0 -24  486.93   17.99
   2   0  25    0.11    3.68
   2   0  25   -3.50    8.39
  -2   0 -25    2.41   12.88
   2   0  26   83.02    4.80
   2   0  26  113.86    8.04
  -2   0 -27    4.80   11.33
   2   0  27    0.10    3.69
  -2   0 -28   32.05   11.01
  -2   0 -29    1.57   10.11
  -2   0 -30   53.76    9.71
   2   0  30   76.09    4.17
   2   0  31   -2.82    2.58
  -2   0 -31   -3.75    7.99
   2   0  32   88.66    3.39
  -2   0 -32   35.55    7.12
   2  -1 -35   16.83    6.80
  -2   1  34    4.30    6.66
   2  -1 -32   -1.56    2.27
  -2  -1  32   -3.14    7.93
  -2  -1  31   55.01    7.22
  -2  -1  30    3.08    3.29
  -2   1  30    6.03    3.47
   2   1 -30    1.11    2.17
  -2  -1  30    0.95    6.11
  -2   1  29   75.59    4.40
  -2  -1  29   67.97    4.34
  -2  -1  29   70.61    7.14
  -2   1  28    4.55    3.73
  -2  -1  28    4.41    3.68
   2  -1 -28   -1.84    2.96
   2   1 -28   -0.30    2.38
  -2  -1  28    1.24    6.82
  -2   1  27  149.92    5.17
  -2  -1  27  124.49    4.94
  -2   1  26  155.01    5.35
  -2  -1  26  164.87    5.19
  -2  -1  26  174.28    8.80
  -2   1  25  183.45    8.40
  -2  -1  25  186.86    9.07
  -2   1  25  191.65    6.62
  -2  -1  25  187.24    6.47
   2  -1 -25  174.48    6.93
   2   1 -25  197.36    7.15
  -2  -1  24  146.01    8.35
  -2   1  24  173.10    8.21
  -2   1  24  165.34    5.89
  -2  -1  24  150.67    5.80
  -2  -1  24  119.77    9.10
  -2   1  24  129.07    9.18
   2  -1 -24  156.98    6.52
   2   1 -24  144.12    6.33
  -2  -1  23  715.76   18.46
  -2   1  23  754.91   18.56
  -2  -1  23  650.66   17.20
  -2   1  23  739.68   17.29
  -2   1  23  623.22   21.11
  -2  -1  23  570.87   20.93
   2  -1 -23  738.35   17.52
   2   1 -23  700.77   17.47
  -2   1  22    6.09    5.93
  -2  -1  22    1.06    5.85
  -2   1  22    5.08    3.18
  -2  -1  22    5.28    3.28
   2   1 -22    9.17    4.30
   2  -1 -22    9.55    4.13
  -2  -1  21   55.76    6.22
  -2   1  21   71.07    6.30
  -2  -1  21   68.16    4.03
  -2   1  21   77.68    4.03
  -2   1  21   66.07    7.02
  -2  -1  21   61.60    6.96
   2   1 -21   66.00    4.46
   2  -1 -21   71.18    4.59
  -2   1  20    2.35    4.91
  -2  -1  20    5.47    5.37
  -2   1  20    2.78    2.89
  -2  -1  20    3.05    3.02
   2  -1 -20    3.12    3.50
   2   1 -20    2.10    3.46
  -2   1  20    7.72    5.28
  -2   1  19   28.16    5.59
  -2  -1  19   27.75    5.40
  -2   1  19   31.65    3.17
  -2  -1  19   29.91    3.16
  -2  -1  19   30.48    5.22
  -2   1  19   45.01    5.25
  -2   1  18   64.73    6.01
  -2  -1  18   62.45    6.05
  -2   1  18   73.60    3.55
  -2  -1  18   70.60    3.57
  -2  -1  18   76.92    5.80
  -2   1  18   83.15    5.64
   2  -1 -17   28.54    5.34
  -2  -1  17   20.99    5.03
  -2   1  17   28.80    5.07
  -2   1  17   29.67    2.81
  -2  -1  17   29.62    2.80
  -2   1  17   30.70    4.89
  -2  -1  17   29.80    4.43
   2  -1 -16   61.12    6.57
  -2  -1  16   63.26    5.82
  -2   1  16   57.63    5.69
  -2   1  16   74.22    3.39
  -2  -1  16   75.67    3.40
  -2   1  16   81.29    5.06
  -2  -1  16   58.53    4.61
   2  -1 -15    1.63    5.11
  -2   1  15    0.37    4.46
  -2  -1  15    0.81    4.27
   2  -1 -14   -3.61    6.35
   2   1 -14   -2.21    3.69
  -2   1  14    0.62    4.37
  -2  -1  14    2.69    4.49
   2  -1 -13  289.30   12.20
   2   1 -13  328.02    9.50
  -2   1  13  285.66   10.01
  -2  -1  13  307.45   10.24
   2  -1 -12   83.82    8.35
   2   1 -12   84.80    4.99
  -2  -1  12   75.26    5.53
  -2   1  12   78.27    5.46
   2   1 -11  201.16    7.53
  -2  -1  11  210.29    7.66
  -2   1  11  187.96    7.38
   2  -1 -10    6.86    7.07
   2   1 -10    8.40    4.27
  -2   1  10    5.73    3.98
  -2  -1  10    6.13    4.01
   2  -1  -9  171.60    9.38
   2   1  -9  183.40    7.26
  -2  -1   9  187.64    7.10
  -2   1   9  187.90    6.87
   2  -1  -8  294.63   11.71
   2   1  -8  260.59    9.18
  -2  -1   8  300.14    8.94
  -2   1   8  294.53    8.99
   2   1  -7   88.76    6.19
   2  -1  -7  110.47    8.46
  -2  -1   7  104.45    5.39
  -2   1   7  126.82    5.44
   2   1  -6  101.39    7.06
   2  -1  -6   92.32    9.12
   2  -1  -5  115.02   11.00
   2   1  -4  240.13   10.57
   2   1  -3  767.22   21.84
   2  -1  -3  914.37   23.77
   2   1  -2 2551.04   58.19
   2  -1  -2 2604.83   61.16
   2   1  -1 4216.40   92.50
   2  -1  -1 3956.58   92.92
   2   1  -1 4014.22   92.97
   2   1   0 5944.47  130.45
  -2  -1   0 6072.72  130.80
   2  -1   0 5772.95  130.57
   2   1   0 5587.46  130.54
   2   1   1  964.93   22.30
   2  -1   1  909.35   22.53
   2   1   1  927.46   22.46
  -2  -1  -1  958.24   22.75
   2   1   2   89.77    5.86
   2  -1   2   75.07    5.96
  -2   1  -2  132.93    7.43
  -2  -1  -2  134.17    4.81
  -2  -1  -2  111.96    7.67
   2   1   3  243.50    8.69
   2  -1   3  242.15    8.79
  -2   1  -3  277.33    8.88
  -2  -1  -3  293.25    8.99
   2  -1   4  184.65    7.17
   2   1   4  169.46    7.10
   2  -1   4  172.64    4.48
  -2  -1  -4  171.48    6.77
  -2   1  -4  172.78    6.95
   2   1   5 2004.51   46.47
   2  -1   5 2056.31   46.50
   2  -1   5 1946.96   45.04
  -2   1  -5 2072.00   46.43
  -2  -1  -5 2102.88   46.45
   2   1   6 1456.08   33.19
   2  -1   6 1471.29   33.19
  -2   1  -6 1394.66   33.08
  -2  -1  -6 1425.25   33.00
   2   1   7 1025.26   24.11
   2  -1   7 1026.29   24.13
   2   1   8   39.24    4.86
   2  -1   8   29.70    4.71
   2  -1   8   24.01    3.85
   2   1   9  280.91    9.44
   2  -1   9  261.28    9.45
   2  -1   9  240.52    8.68
   2   1  10  128.63    7.13
   2  -1  10  138.46    7.06
   2   1  11   12.50    5.18
   2  -1  11    5.00    5.13
   2   1  12  563.56   16.61
   2  -1  12  586.19   16.71
   2   1  13    8.79    5.15
   2  -1  13    9.06    5.12
   2   1  14  243.53    9.94
   2  -1  14  245.12   10.00
   2  -1  14  236.40    6.41
   2  -1  15  103.97    7.54
   2   1  15  109.17    7.56
   2   1  15  117.61    3.92
   2  -1  15  103.81    3.90
   2   1  16  312.46   12.05
   2  -1  16  283.93   11.99
   2  -1  16  306.49    8.03
   2   1  16  309.83    8.09
   2   1  17   65.17    7.26
   2  -1  17   70.30    7.19
   2   1  17   72.56    3.56
   2  -1  17   60.66    3.51
   2  -1  18   41.27    6.71
   2   1  18   38.11    6.70
   2  -1  18   33.61    3.24
   2   1  18   32.01    3.13
   2   1  19   19.70    6.35
   2  -1  19   13.73    6.37
   2  -1  19   14.16    3.05
   2   1  19   14.13    3.03
   2  -1  20    5.81    5.46
   2   1  20   12.23    6.44
   2  -1  20    7.95    6.60
   2   1  20   11.41    3.36
   2  -1  20    3.99    3.33
   2   1  21  103.35    8.95
   2  -1  21  106.27    9.06
   2   1  21  121.64    5.02
   2  -1  21  119.99    5.12
   2  -1  22   43.80    6.42
   2  -1  22   38.31    3.80
   2   1  22   43.78    3.80
   2   1  22   34.84    7.43
   2  -1  22   35.04    7.55
  -2   1 -23   91.41   12.08
  -2   1 -23   94.07    9.53
  -2  -1 -23  108.58    9.89
   2  -1  23  157.74    9.62
   2   1  23  135.81    8.04
   2   1  23  131.92    5.30
   2  -1  23  114.36    5.05
   2   1  23  116.62    9.58
   2  -1  23  105.65    9.49
   2  -1  24   80.01    4.80
   2   1  24   95.15    4.76
   2   1  24  105.37    7.43
  -2  -1 -24   73.23   13.27
  -2   1 -24   70.99   11.65
   2  -1  25   23.94    3.85
   2   1  25   26.25    3.96
   2   1  25   29.78    7.41
  -2   1 -25   11.21   10.90
   2  -1  26   15.84    3.98
   2   1  26   13.66    3.72
   2   1  26   18.95    8.82
  -2  -1 -26   18.03   12.80
  -2   1 -26   15.05   10.72
   2  -1  27  117.49    5.48
   2   1  27  139.58    5.49
   2   1  27  171.69    9.03
  -2  -1 -27  159.77   13.27
  -2   1 -27   86.70   11.24
   2   1  28   23.91    5.99
  -2   1 -28    9.62    9.60
  -2  -1 -28    7.72   11.40
  -2  -1 -29  116.81   11.69
  -2   1 -29   70.50    9.92
  -2  -1 -30   12.40   10.34
  -2   1 -30    0.55    8.02
   2  -1  30   25.42    3.48
   2   1  30   32.02    3.42
   2  -1  31    7.81    2.59
   2   1  31   10.55    2.62
  -2  -1 -31    0.06    8.85
   2  -1  32   31.20    2.43
   2   1  32   30.05    2.47
  -2   1 -33  152.68    4.94
  -2  -1 -33  169.87    4.99
   2  -2 -35    6.14    6.44
  -2   2  34   -5.54    5.78
  -2   2  33   -3.00    5.42
   2  -2 -32   25.76    2.58
  -2   2  32    0.41    5.83
  -2   2  31    4.82    5.77
  -2  -2  30    0.23    3.17
  -2  -2  30   -3.12    7.89
  -2   2  30    2.60    6.27
  -2   2  29    0.29    3.42
  -2  -2  29    1.57    3.54
   2  -2 -29    1.77    2.84
  -2  -2  29    3.15    6.63
  -2   2  29    4.64    5.99
  -2   2  28   90.90    4.54
  -2  -2  28   82.10    4.56
  -2   2  28   93.41    7.32
  -2  -2  28  101.67    7.28
  -2  -2  27   17.69    7.05
  -2   2  27   13.37    6.38
  -2  -2  27   12.06    3.51
  -2   2  27   14.86    3.50
  -2   2  26   31.79    3.90
  -2  -2  26   28.93    3.89
  -2  -2  26   18.44    6.63
  -2   2  26   26.04    6.40
  -2   2  25  228.65    7.37
  -2  -2  25  225.23    7.48
  -2   2  25  250.77    9.51
  -2  -2  25  236.51    9.43
  -2   2  24    1.43    6.06
  -2  -2  24   -0.73    6.73
  -2   2  24    0.58    5.92
  -2  -2  24    5.18    6.01
  -2   2  24    3.01    3.22
  -2  -2  24    1.87    3.26
   2  -2 -24   -0.38    4.12
   2   2 -24    1.70    4.04
  -2   2  23   95.04    6.79
  -2  -2  23   77.31    6.89
  -2  -2  23   78.44    4.49
  -2   2  23   88.84    4.45
  -2   2  23   69.36    7.30
  -2  -2  23   61.31    7.49
   2   2 -23   70.49    4.97
   2  -2 -23   84.56    5.09
  -2  -2  22  227.96    9.62
  -2   2  22  302.78    9.60
  -2   2  22  258.10    7.64
  -2  -2  22  262.17    7.69
  -2   2  22  243.59   11.28
  -2  -2  22  232.78   11.35
   2   2 -22  248.32    8.08
   2  -2 -22  278.27    8.02
  -2  -2  21    8.08    5.77
  -2   2  21   18.60    6.07
  -2   2  21    1.29    5.37
  -2  -2  21    2.02    5.56
  -2   2  21    3.49    3.04
  -2  -2  21    3.32    3.10
   2   2 -21    4.54    3.79
   2  -2 -21    3.37    3.80
  -2  -2  20  353.78   11.78
  -2  -2  20  388.96   10.49
  -2   2  20  413.10   10.46
  -2  -2  20  330.11   13.54
  -2   2  20  351.44   13.54
   2   2 -20  398.49   10.57
   2  -2 -20  414.03   10.70
  -2   2  19  120.07    6.44
  -2  -2  19   78.53    5.74
  -2  -2  19   86.16    4.04
  -2   2  19  100.23    4.04
  -2  -2  19   76.49    6.78
  -2   2  19   78.83    6.71
   2   2 -19   85.38    4.36
   2  -2 -19  104.56    4.42
   2  -2 -18   24.17    6.47
  -2   2  18   18.72    5.11
  -2  -2  18   19.32    5.18
  -2   2  18   27.17    2.81
  -2  -2  18   27.89    2.84
  -2   2  18   26.61    5.67
   2  -2 -17   27.60    6.12
  -2   2  17   27.88    4.94
  -2  -2  17   27.10    5.09
  -2   2  17   31.96    2.75
  -2  -2  17   36.39    2.87
  -2   2  17   37.55    5.62
  -2  -2  17   18.02    4.65
   2  -2 -16   16.17    5.97
  -2   2  16   11.80    4.60
  -2  -2  16    4.44    4.44
  -2  -2  16    9.42    2.47
  -2   2  16   14.83    2.38
  -2  -2  16    4.00    4.13
  -2   2  16   17.10    4.79
  -2   2  15  353.87   11.77
  -2  -2  15  354.22   11.80
   2  -2 -14  296.43   12.69
  -2  -2  14  305.37   10.31
  -2   2  14  296.26   10.06
  -2   2  13  777.03   20.31
  -2  -2  13  735.44   20.21
  -2   2  12 1467.70   35.40
  -2  -2  12 1408.37   35.33
   2  -2 -11  536.95   17.98
  -2   2  11  520.37   14.45
  -2  -2  11  519.39   14.65
   2   2 -10   19.04    2.39
  -2   2  10   27.65    4.39
  -2  -2  10   26.88    4.38
   2   2  -9    4.64    2.18
   2  -2  -9   -1.41    7.53
  -2   2   9    1.94    3.64
  -2  -2   9    4.53    3.84
   2  -2  -8 2250.20   55.80
   2   2  -8 2179.90   51.94
  -2  -2   8 2493.39   53.19
  -2   2   8 2386.00   53.01
   2  -2  -7 1014.53   27.03
   2   2  -7  963.32   22.84
   2   2  -6   80.95    4.53
   2  -2  -6   75.01    9.13
   2  -2  -5  433.79   16.00
   2  -2  -5  415.21   11.52
   2  -2  -4  658.13   17.07
   2  -2  -4  663.25   21.75
   2   2  -4  667.76   17.33
   2  -2  -3  346.03   10.29
  -2  -2   2  241.20   10.00
   2   2  -2  239.34    7.39
  -2  -2   1 1692.23   38.90
   2   2  -1 1605.63   36.58
  -2  -2   0 1063.37   26.33
   2   2   0 1022.93   23.98
   2  -2   0 1069.50   24.51
   2  -2   0 1010.55   24.54
  -2  -2  -1 1636.86   37.74
   2   2   1 1556.96   36.33
   2  -2   1 1534.00   36.34
   2  -2   1 1625.23   39.61
   2  -2   2 5436.24  121.14
   2   2   2 5537.31  121.22
   2  -2   2 5378.67  121.68
   2   2   2 5374.05  121.70
   2  -2   2 5293.42  121.16
  -2   2  -2 5247.13  121.93
  -2  -2  -2 5683.92  121.99
   2  -2   3  644.04   17.94
   2   2   3  726.25   18.09
  -2   2  -3  655.26   18.12
  -2  -2  -3  780.02   17.73
   2  -2   3  673.19   17.36
  -2  -2  -3  823.26   18.51
   2   2   4  959.40   23.13
   2  -2   4  891.48   23.08
  -2  -2  -4  978.55   22.23
  -2   2  -4  926.83   23.16
   2  -2   4  916.73   22.74
  -2  -2  -4 1000.50   23.20
   2   2   5    0.76    3.87
   2  -2   5    1.51    3.78
   2  -2   5    0.69    3.59
  -2  -2  -5    2.30    3.68
  -2   2  -5    0.50    3.90
   2  -2   6   -1.53    3.86
   2   2   6    3.71    3.82
  -2   2  -6    2.07    4.19
   2  -2   6    2.72    4.06
  -2  -2  -6    1.60    4.14
   2   2   7   91.20    5.45
   2  -2   7   84.36    5.53
  -2  -2  -7   91.60    5.71
  -2   2  -7   92.36    5.55
   2  -2   7   83.98    5.73
   2   2   8   60.78    5.34
   2  -2   8   68.46    5.12
   2  -2   8   62.51    5.77
   2   2   9   53.91    5.38
   2  -2   9   54.90    5.31
   2  -2   9   42.46    5.94
   2   2  10  292.30    9.96
   2  -2  10  285.22   10.09
   2  -2  10  284.39   10.86
   2  -2  11  396.68   12.46
   2   2  11  413.02   12.37
   2  -2  12  300.19   10.63
   2   2  12  286.02   10.55
   2  -2  13  397.64   13.31
   2   2  13  421.98   13.25
   2   2  14  188.19    5.28
   2  -2  14  186.91    5.30
   2   2  14  186.83    8.70
   2  -2  14  189.03    8.91
   2   2  15   19.44    2.45
   2  -2  15   20.59    2.43
   2   2  15   19.86    5.73
   2  -2  15   16.39    5.64
   2  -2  16   60.25    3.31
   2   2  16   81.10    3.32
   2   2  16   83.89    7.09
   2  -2  16   72.85    6.89
   2  -2  17    3.53    2.57
   2   2  17    1.04    2.60
   2   2  17    4.07    5.40
   2  -2  17    6.04    5.81
   2  -2  17    4.57    4.11
   2   2  18    7.00    2.84
   2  -2  18    5.39    3.07
   2  -2  18    1.73    5.65
   2   2  18    4.18    5.61
   2  -2  18    9.40    4.68
   2   2  19  165.82    5.52
   2  -2  19  159.77    5.40
   2  -2  19  153.71    9.28
   2   2  19  146.61    9.28
   2  -2  19  139.52    6.72
   2   2  20   16.78    3.32
   2  -2  20   19.46    3.34
   2   2  20   15.91    6.31
   2  -2  20   14.05    6.62
   2  -2  20   29.37    6.18
   2  -2  21   -2.75    3.23
   2   2  21   -1.08    3.04
   2  -2  21    4.04    6.53
   2   2  21    1.82    6.36
   2  -2  21   -0.57    6.73
  -2  -2 -22   87.19    8.85
  -2   2 -22   74.30    8.74
   2  -2  22  122.98    7.22
   2   2  22  108.21    4.70
   2  -2  22   95.25    4.70
   2   2  22   82.39    8.49
   2  -2  22   91.94    8.58
   2   2  23   43.46    3.85
   2  -2  23   40.77    3.70
   2   2  24   22.73    7.22
  -2  -2 -24   21.99   13.63
   2   2  24   27.14    3.75
   2  -2  24   26.08    3.98
   2   2  25   15.87    6.81
   2  -2  25   24.84    3.92
   2   2  25   21.36    3.89
   2   2  26   11.24    7.18
  -2  -2 -26    9.92   12.81
   2   2  26   12.07    3.61
   2  -2  26   15.45    3.76
   2   2  27   15.38    8.90
  -2  -2 -27    7.89   12.44
   2  -2  27    6.63    3.42
   2   2  28  277.53   11.01
  -2  -2 -28  219.44   14.55
   2   2  29   10.91    5.40
   2  -2  29   -3.73    3.40
   2   2  29   -0.10    3.33
  -2  -2 -29   11.46   11.50
   2   2  30  104.51    5.81
   2   2  30  116.58    4.39
   2  -2  30  119.91    4.44
   2   2  31   25.88    2.61
   2  -2  31   26.81    2.66
  -2  -2 -32   14.52    7.84
   2  -2  32   10.40    2.04
   2   2  32   12.55    2.03
  -2   2 -33   -1.61    2.15
  -2  -2 -33   -0.01    2.08
   2  -3 -34   -4.27    7.54
  -2   3  33   44.98    5.49
  -2   3  32    1.80    5.21
   2  -3 -32    4.60    2.55
  -2   3  31   22.83    5.88
   2  -3 -31   -0.48    2.54
  -2   3  30   -5.92    5.88
  -2   3  29    8.38    5.74
  -2  -3  29    5.84    3.26
   2  -3 -29    0.06    2.92
  -2   3  28   17.95    6.30
  -2  -3  28   15.99    3.57
  -2   3  28   13.90    3.43
   2  -3 -28    1.03    3.18
  -2   3  27    5.04    6.13
  -2  -3  27    0.41    7.39
  -2   3  27    1.92    3.41
  -2  -3  27    3.17    3.39
   2  -3 -27   -1.61    3.36
  -2   3  26  469.99   10.27
  -2  -3  26  469.57    8.04
  -2   3  26  439.78    7.82
  -2   3  25   88.61    4.57
  -2  -3  25   79.94    4.63
  -2  -3  25   73.51    7.49
  -2  -3  24   24.54    6.25
  -2  -3  24   30.42    3.75
  -2   3  24   32.19    3.72
  -2  -3  24   26.83    6.79
  -2   3  24   34.61    6.56
  -2  -3  23   -3.33   12.44
  -2   3  23    3.94    5.68
  -2  -3  23   -7.93    5.96
  -2   3  23    5.00    5.73
  -2  -3  23    4.69    5.98
  -2  -3  23   -2.26    3.27
  -2   3  23    2.50    3.07
   2   3 -23    0.03    3.67
   2  -3 -23    2.04    3.93
   2  -3 -22 1302.34   30.02
   2   3 -22 1237.40   29.98
  -2  -3  22 1214.79   41.31
  -2  -3  22 1354.76   30.99
  -2   3  22 1574.46   31.24
  -2  -3  22  814.82   31.75
  -2  -3  22 1146.19   33.78
  -2   3  22 1137.49   33.56
  -2  -3  22 1375.31   29.91
  -2   3  22 1310.73   29.80
   2  -3 -21  258.69    7.76
   2   3 -21  234.37    7.69
  -2  -3  21  213.60   17.75
  -2  -3  21  235.76    9.96
  -2   3  21  341.69    9.72
  -2  -3  21  108.50   11.57
  -2   3  21  221.63   10.69
  -2  -3  21  193.08   10.48
  -2  -3  21  258.27    7.38
  -2   3  21  278.60    7.35
  -2  -3  20   95.26    6.71
  -2  -3  20   95.67    4.41
  -2   3  20  116.45    4.47
  -2  -3  20  103.05    7.52
  -2   3  20  101.10    7.31
   2   3 -20  108.83    4.89
   2  -3 -20  123.70    4.81
  -2   3  19   13.64    5.16
  -2  -3  19   13.39    5.31
  -2  -3  19    7.98    8.77
  -2   3  19   26.11    5.74
  -2  -3  19   32.02    5.96
   2   3 -19   17.59    3.39
   2  -3 -19   16.30    3.37
  -2  -3  19   20.05    2.92
  -2   3  19   18.09    2.73
  -2  -3  18    4.99    5.17
  -2   3  18   20.34    5.67
   2  -3 -18   15.53    6.90
  -2   3  18   15.80    5.01
  -2  -3  18   17.59    5.11
  -2  -3  18   12.98    2.70
  -2   3  18   19.16    2.60
  -2  -3  17   84.03    6.15
   2  -3 -17   98.27    8.77
  -2   3  17   96.12    6.55
  -2  -3  17   99.84    6.65
  -2   3  17  106.83    3.99
  -2  -3  17  107.74    4.06
  -2  -3  16  138.37    6.28
   2  -3 -16  146.09    9.73
  -2   3  16  128.94    7.07
  -2  -3  16  128.33    7.15
  -2  -3  16  136.98    4.65
  -2   3  16  140.64    4.56
   2  -3 -15   42.04    7.43
  -2   3  15   39.87    4.90
  -2  -3  15   37.66    5.03
  -2  -3  15   49.78    4.76
  -2   3  14   46.91    4.85
  -2  -3  14   52.89    5.05
   2  -3 -14   41.92    8.32
  -2   3  13   63.05    5.19
  -2  -3  13   53.78    5.14
   2  -3 -13   53.67    9.00
  -2  -3  12  519.45   14.94
  -2   3  12  535.91   15.00
   2  -3 -12  560.24   19.74
  -2   3  11   25.79    4.43
  -2  -3  11   26.35    4.30
   2  -3 -11   20.29    8.92
  -2  -3  10  129.33    6.15
  -2   3  10  152.56    6.37
   2  -3 -10  129.76   11.56
  -2   3   9  297.07    9.41
  -2  -3   9  320.12    9.57
   2  -3  -8  559.06   18.85
   2  -3  -7 3520.80   85.87
   2  -3  -7 3672.54   82.36
   2  -3  -6  209.85    7.59
   2  -3  -6  233.16   12.01
  -2  -3   6  214.64   11.41
   2  -3  -5   35.23    4.63
  -2  -3   5   24.35    8.70
   2   3  -5   18.53    2.22
   2  -3  -4   51.26    4.68
   2   3  -4   56.57    4.10
  -2  -3   4   63.35    9.21
   2  -3  -3  913.06   22.37
  -2  -3   3  926.00   26.05
   2   3  -2   63.40    3.97
   2  -3  -2   68.25    5.03
  -2  -3   2   63.11    8.97
   2  -3  -1   51.98    4.58
   2   3  -1   59.46    3.60
   2  -3  -1   57.81    8.72
  -2  -3   1   55.79    8.62
   2  -3   0 2449.08   53.06
  -2  -3   0 2334.36   51.98
   2  -3   0 2244.71   49.70
   2   3   0 2127.51   48.32
   2  -3   1  369.29   11.03
   2   3   1  381.57   10.84
   2  -3   1  407.49   10.94
   2   3   1  369.64   11.03
   2  -3   1  410.05   15.34
   2  -3   1  417.18   11.62
  -2  -3  -1  431.22   13.66
   2  -3   2   23.06    3.49
   2   3   2   24.52    3.97
   2  -3   2   21.96    3.78
   2   3   2   24.71    3.53
   2  -3   2   23.23    8.09
   2  -3   2   23.57    4.46
  -2  -3  -2   24.57    5.80
   2   3   3    1.70    3.33
   2  -3   3    0.69    3.54
   2  -3   3    1.95    2.75
   2   3   3   -1.39    2.89
   2  -3   3    5.63    4.39
  -2  -3  -3   -0.49    4.69
   2  -3   3    6.06    8.40
  -2   3  -3    6.19    5.30
   2   3   4   25.57    3.63
   2  -3   4   24.68    3.76
   2  -3   4   25.44    7.64
  -2  -3  -4   21.96    3.97
   2  -3   4   28.12    4.87
  -2   3  -4   25.43    4.75
  -2  -3  -4   23.89    4.79
   2  -3   5   40.66    5.49
  -2  -3  -5   45.99    3.84
  -2  -3  -5   44.67    4.82
  -2   3  -5   39.91    4.59
   2   3   5   46.65    3.86
   2  -3   5   38.74    4.17
  -2   3  -6    1.02    3.91
  -2  -3  -6    0.91    3.94
   2  -3   6    4.94    5.23
   2   3   6    0.22    3.54
   2  -3   6    3.32    3.73
  -2   3  -7  602.79   16.17
  -2  -3  -7  617.88   16.24
   2  -3   7  627.59   17.95
   2   3   7  600.12   15.70
   2  -3   7  571.83   15.83
  -2  -3  -8   40.51    4.66
   2  -3   8   33.50    6.79
  -2   3  -8   37.61    5.11
   2   3   8   47.43    4.77
   2  -3   8   42.67    4.85
  -2  -3  -9 1259.32   30.15
  -2   3  -9 1177.98   30.16
   2  -3   9 1148.96   31.52
   2   3   9 1265.36   30.10
   2  -3   9 1290.35   30.23
  -2  -3 -10   52.20    5.87
   2   3  10   39.54    4.98
   2  -3  10   49.83    5.22
   2  -3  11   -0.62    6.20
   2   3  11   -2.43    4.59
   2  -3  11    1.90    4.33
   2   3  12   27.55    5.16
   2  -3  12   18.81    4.86
   2   3  13   47.87    5.65
   2  -3  13   49.20    5.49
   2  -3  14  194.06    5.42
   2   3  14  192.94    5.35
   2   3  14  182.25    8.63
   2  -3  14  188.78    8.96
   2  -3  15   -1.69    3.09
   2  -3  15   -0.20    2.28
   2   3  15    0.78    2.18
   2   3  15    2.74    4.90
   2  -3  15   -1.28    5.14
   2  -3  16  239.97    7.27
   2  -3  16  244.09    6.94
   2   3  16  268.37    6.95
   2  -3  16  247.63   10.64
   2  -3  17   11.70    3.58
   2   3  17   25.16    3.14
   2   3  17   13.00    5.62
   2  -3  17   11.21    5.44
   2  -3  18  106.42    4.63
   2   3  18  112.03    4.22
   2  -3  18  123.57    4.29
   2   3  18  101.46    7.55
   2  -3  18   94.90    7.63
  -2  -3 -19    3.18    6.53
   2   3  19    6.01    2.92
   2  -3  19    2.12    2.96
   2   3  19    1.97    5.59
   2  -3  19   -0.30    5.96
  -2  -3 -20  431.36   16.55
  -2   3 -20  387.49   16.29
   2   3  20  506.27   12.19
   2  -3  20  517.06   12.25
   2   3  20  454.32   16.32
   2  -3  20  416.23   16.28
  -2  -3 -21  111.25    9.09
  -2   3 -21   88.57    8.57
   2  -3  21  119.78    4.83
   2   3  21  122.18    4.83
   2   3  21  108.04    8.72
   2  -3  21  110.09    8.87
  -2  -3 -22  138.47   10.14
  -2   3 -22  126.50    9.78
   2  -3  22  166.28    5.82
   2   3  22  180.08    5.75
   2   3  22  156.19    9.85
   2  -3  22  144.88    9.74
   2   3  23   28.74    3.49
   2  -3  23   27.03    3.55
  -2  -3 -23   18.69   13.77
   2   3  24  118.67    8.30
   2   3  24  125.18    5.14
   2  -3  24  115.45    5.11
  -2  -3 -24  125.76   15.23
   2   3  25   33.13    7.16
   2  -3  25   50.32    4.04
   2   3  25   49.15    3.73
  -2  -3 -25   51.64   14.42
   2   3  26   55.35    7.58
   2   3  26   40.26    3.71
   2  -3  26   42.23    3.90
  -2  -3 -26   41.65   13.41
  -2  -3 -27   26.27   12.91
   2   3  27   26.59    7.97
  -2  -3 -28   -3.27   12.12
   2   3  28   -0.88    3.31
   2   3  28   -5.41    8.22
   2   3  29   81.96    6.38
   2   3  29   78.03    3.74
   2   3  30    7.11    2.30
   2   3  30    7.04    4.67
   2   3  31   39.33    4.52
   2   3  31   47.85    2.50
  -2  -3 -31   49.03    3.26
  -2  -3 -31   33.47    9.20
  -2   3 -32   27.72    2.50
  -2  -3 -32   25.55    2.44
   2  -4 -34    3.31    6.13
  -2  -4  33   29.25    2.43
  -2   4  32   -2.70    4.51
   2  -4 -31    2.37    2.51
  -2   4  31   95.32    5.68
  -2   4  30    3.37    5.55
  -2   4  29   30.02    5.68
   2  -4 -28   -2.90    3.02
  -2   4  28  114.24    6.47
  -2   4  27    9.24    5.77
  -2   4  26   35.10    3.52
  -2  -4  26   42.16    3.64
  -2   4  26   38.71    6.04
  -2  -4  25    6.97    3.38
  -2   4  25    6.59    3.21
  -2  -4  25    3.55    9.17
  -2   4  25    6.80    6.06
  -2  -4  24   15.12    3.21
  -2   4  24   21.51    3.42
  -2  -4  24    9.97    9.31
  -2   4  24   15.78    6.38
  -2  -4  24   -0.64    8.77
  -2   4  23   10.64    5.71
  -2  -4  23   -3.44    9.20
  -2  -4  23   10.26    7.98
  -2  -4  23    2.19    3.29
  -2   4  23    4.40    2.94
  -2   4  23    3.74    5.32
  -2  -4  23    0.43    5.46
  -2  -4  23    4.25   13.74
   2   4 -22   91.92    4.71
  -2  -4  22   85.44   15.95
  -2   4  22  117.05    6.76
  -2  -4  22   82.98    7.13
  -2   4  22   68.65    6.91
  -2   4  22  102.42    4.19
  -2  -4  22   95.18    4.48
   2  -4 -21   39.94    3.82
   2   4 -21   41.58    3.98
  -2  -4  21   38.80   13.79
  -2  -4  21   12.92    7.33
  -2   4  21   53.46    6.16
  -2  -4  21    2.00    8.80
  -2   4  21   39.88    6.09
  -2  -4  21   47.29    6.44
  -2  -4  21   38.45    3.47
  -2   4  21   44.62    3.37
   2  -4 -20  159.31    5.69
   2   4 -20  141.47    5.69
  -2  -4  20  139.84   17.20
  -2   4  20  140.04    8.07
  -2  -4  20  135.80    8.18
  -2  -4  20  144.35    5.25
  -2   4  20  148.45    5.12
  -2  -4  19   -6.85    5.97
  -2   4  19    4.17    5.93
  -2  -4  19    4.34    8.79
  -2  -4  19   -5.36   12.83
   2  -4 -19    5.87    7.68
  -2  -4  19   -1.16    5.01
  -2  -4  19   -0.26    2.69
  -2   4  19   -0.33    2.56
  -2   4  19    1.21    4.55
   2  -4 -19    2.95    3.26
   2   4 -19   -0.64    3.33
  -2  -4  18    3.73    5.90
  -2  -4  18   -5.07    8.81
  -2   4  18    0.18    5.98
  -2  -4  18    9.46   13.10
   2  -4 -18    2.63    7.14
  -2   4  18    2.68    4.64
  -2  -4  18    2.36    4.59
  -2  -4  18    1.36    2.63
  -2   4  18    1.95    2.37
   2   4 -18    2.02    2.99
   2  -4 -18    1.25    2.86
  -2   4  17    1.37    4.11
  -2  -4  17    3.08    4.55
  -2  -4  17    1.73    2.33
  -2   4  17    1.50    2.17
  -2  -4  17   -0.07    5.27
  -2   4  17    1.43    5.89
  -2  -4  17    1.14   11.63
   2  -4 -17    1.22    6.77
  -2  -4  16  158.15    7.76
   2  -4 -16  172.40   10.91
  -2  -4  16  185.55   15.95
  -2   4  16  171.15    5.16
  -2  -4  16  177.86    5.29
  -2   4  16  154.86    7.72
  -2  -4  16  156.65    7.77
  -2   4  15   69.79    5.28
  -2  -4  15   64.47    5.57
  -2  -4  15   34.86    6.04
  -2   4  15   96.20    7.12
   2  -4 -15   73.78    8.65
  -2  -4  15   67.92   12.05
  -2  -4  15   64.22    2.99
  -2  -4  15   62.39    2.95
  -2   4  15   55.61    2.87
  -2   4  14  124.31    6.39
  -2  -4  14  116.84    6.49
  -2  -4  14  114.58   12.80
   2  -4 -14  141.92   10.23
  -2  -4  14  122.01    3.91
   2  -4 -13   68.68    9.47
  -2  -4  13   78.68   11.67
  -2   4  13   72.69    5.09
  -2  -4  13   68.89    5.24
   2  -4 -12   10.84    8.43
  -2  -4  12   11.31   10.15
  -2   4  12    9.27    3.69
  -2  -4  12   11.18    4.00
   2  -4 -11    2.21    8.29
   2  -4 -10   53.00    5.24
   2  -4 -10   54.91   10.29
   2  -4  -9 1029.50   25.40
  -2  -4   8  274.48   15.53
   2  -4  -8  237.18    8.73
  -2  -4   7  110.32   12.87
   2  -4  -7  106.26    6.14
  -2  -4   6  383.53   16.98
   2  -4  -6  337.83   10.60
  -2  -4   5   31.58   11.48
   2  -4  -5   56.88   11.44
   2  -4  -5   57.23    5.40
   2  -4  -4  716.91   23.10
  -2  -4   4  761.16   24.07
   2  -4  -4  753.16   18.89
  -2  -4   3   60.59   10.58
   2  -4  -3   65.63    9.92
   2  -4  -3   69.18    4.60
   2   4  -3   66.27    3.79
  -2  -4   2    8.92    9.00
   2  -4  -2   -0.89    9.66
   2   4  -2    7.96    2.71
   2  -4  -1    5.75    4.63
   2   4  -1    9.52    2.04
   2  -4  -1    8.51   10.19
  -2  -4   1    8.97    7.93
   2  -4   0   15.74    4.75
   2  -4   0   12.03    3.28
   2   4   0   15.19    3.34
  -2  -4   0   19.40    8.26
   2  -4   1   24.79    5.40
   2   4   1   17.36    3.31
   2  -4   1   22.47    3.38
  -2  -4  -1   13.36    7.50
   2  -4   2   30.54    5.36
   2  -4   2   33.41    8.68
   2  -4   2   28.11    3.84
   2   4   2   19.16    3.71
   2   4   2   20.94    3.18
   2  -4   2   24.17    3.29
  -2  -4  -2   21.99    6.76
   2  -4   3  476.45   17.37
   2   4   3  474.65   12.37
   2   4   3  459.33   12.23
   2  -4   3  460.06   12.27
   2  -4   3  475.72   12.32
   2  -4   3  472.35   14.67
  -2  -4  -3  484.64   15.08
   2  -4   4  145.15   11.74
   2   4   4  139.99    5.42
   2  -4   4  144.66    5.48
   2  -4   4  142.35    5.48
   2   4   4  134.03    5.37
  -2  -4  -4  132.17    7.96
   2  -4   4  146.90    8.86
   2  -4   5  814.18   23.31
   2   4   5  736.29   18.45
   2  -4   5  757.33   18.56
   2  -4   5  759.49   21.05
  -2  -4  -5  819.43   20.22
  -2   4  -5  817.34   19.75
   2  -4   6   13.01    8.79
   2   4   6    1.07    3.33
   2  -4   6    3.12    3.36
  -2   4  -6   12.03    4.96
  -2  -4  -6   12.03    5.00
   2  -4   6    7.69    6.60
   2  -4   7   71.71    9.13
   2   4   7   78.45    4.73
   2  -4   7   81.98    4.75
  -2   4  -7   77.28    5.34
  -2  -4  -7   68.09    5.40
   2  -4   7   78.86    7.79
   2  -4   8   23.33    9.23
   2   4   8   -0.76    3.66
   2  -4   8   -0.13    3.81
  -2  -4  -8   16.37    4.81
   2  -4   8   18.17    7.87
  -2   4  -8   16.19    4.80
   2  -4   9  611.22   20.54
   2   4   9  679.46   17.07
   2  -4   9  676.03   17.16
  -2  -4  -9  645.11   17.31
   2  -4   9  612.97   19.62
  -2   4  -9  615.95   17.13
   2  -4  10   78.05    8.72
  -2  -4 -10   71.58    5.43
   2  -4  10   70.47    7.89
  -2   4 -10   72.93    5.48
   2   4  10   69.67    5.11
   2  -4  10   77.78    5.41
   2  -4  11  718.76   22.82
  -2   4 -11  746.91   20.58
  -2  -4 -11  792.67   20.65
   2   4  11  823.10   20.61
   2  -4  11  800.43   20.71
   2  -4  12   94.29    8.47
  -2   4 -12   88.06    6.27
  -2  -4 -12   91.14    6.21
   2   4  12   96.98    5.84
   2  -4  12  104.39    6.11
  -2   4 -13   77.43    6.10
  -2  -4 -13   82.23    6.04
   2  -4  13   92.85    4.20
   2  -4  13   92.22    3.20
   2  -4  13   86.81    6.34
   2   4  13   87.94    6.19
  -2   4 -14   -2.97    5.04
  -2  -4 -14    0.29    4.60
   2  -4  14   -5.09    3.45
   2  -4  14   -0.84    2.20
   2   4  14   -2.76    2.09
   2   4  14    0.14    4.52
   2  -4  14   -0.51    4.58
  -2   4 -15  152.85    8.44
  -2  -4 -15  154.90    8.48
   2  -4  15  179.35    5.95
   2   4  15  186.16    5.12
   2  -4  15  177.66    5.25
   2  -4  15  179.64    8.30
   2   4  15  186.73    8.28
  -2  -4 -16    6.24    5.41
  -2   4 -16    7.62    5.60
   2  -4  16   18.13    3.71
   2  -4  16   15.05    2.70
   2   4  16   13.35    2.47
   2   4  16    9.75    4.68
   2  -4  16   10.91    4.99
  -2  -4 -17    4.68    5.59
  -2   4 -17    3.90    5.47
   2  -4  17    7.73    3.50
   2   4  17    4.98    2.40
   2  -4  17    4.58    2.53
   2   4  17    4.54    4.79
   2  -4  17    7.34    5.18
  -2   4 -18  203.46   10.33
  -2  -4 -18  203.13   10.46
   2  -4  18  229.94    7.34
   2  -4  18  254.66    6.78
   2   4  18  236.38    6.65
   2   4  18  208.24    9.84
   2  -4  18  214.59   10.14
  -2   4 -19   12.65    6.40
  -2  -4 -19   16.95    6.35
   2   4  19   16.28    5.72
   2  -4  19   10.17    5.93
   2  -4  19   23.53    3.83
   2   4  19   22.30    3.00
   2  -4  19   19.22    3.02
  -2  -4 -20   96.37   13.09
  -2   4 -20   52.68    7.13
  -2  -4 -20   63.61    7.55
   2   4  20   70.41    7.13
   2  -4  20   69.67    7.32
   2  -4  20   67.91    4.32
   2   4  20   83.25    3.85
   2  -4  20   70.45    3.80
  -2  -4 -21  191.91   10.76
  -2   4 -21  186.71   10.69
   2   4  21  204.44   10.64
   2  -4  21  215.66   11.03
   2  -4  21  244.69    7.03
   2   4  21  247.89    7.02
   2  -4  21  249.14    7.06
   2  -4  22   93.05    4.18
   2   4  22   86.26    4.24
   2   4  23   66.24    3.72
   2  -4  23   60.15    3.91
   2   4  24   68.09    3.93
   2  -4  24   67.71    4.03
   2   4  27   83.89    3.91
   2   4  28    1.01    2.36
   2   4  29    5.58    2.10
  -2  -4 -29    5.29   10.98
   2  -4  29   -0.26    1.36
   2   4  30   19.80    4.47
   2  -4  30    4.91    1.45
   2   4  30   16.58    1.95
  -2   4 -30   22.45    2.87
  -2  -4 -30    1.00    9.85
   2   4  31   24.71    4.04
  -2  -4 -31   19.60    8.52
  -2   4 -31   26.01    2.46
   2  -5 -33    7.72    6.24
   2  -5 -32    3.60    7.78
  -2  -5  32    3.57    2.25
  -2   5  31   19.21    4.76
  -2  -5  31   14.58    2.72
  -2   5  30   55.46    5.27
  -2  -5  30    1.53   14.54
  -2   5  29   -0.17    5.14
  -2  -5  29  -22.34   17.03
  -2   5  28   16.15    5.31
  -2   5  27   -0.80    5.18
   2  -5 -27    0.47    2.89
  -2   5  26   68.54    5.96
   2  -5 -26   -3.47    3.17
  -2   5  25   32.57    5.67
   2  -5 -25   -1.79    3.27
  -2   5  24    3.90    5.90
  -2  -5  24   -4.92    9.49
   2  -5 -24   -4.40    3.33
  -2  -5  23   -8.97   10.04
  -2   5  23    8.39    5.62
  -2   5  22  330.29   10.13
  -2  -5  22  287.01    8.44
  -2   5  21   43.16    5.61
  -2  -5  21   27.69    9.70
  -2  -5  21   25.09    9.35
  -2  -5  21   47.90   14.99
  -2  -5  21   38.57    3.36
  -2   5  20   32.20    5.42
  -2  -5  20   18.15    8.82
  -2  -5  20   39.39   14.12
  -2  -5  20   33.55    3.05
  -2  -5  19  354.47   13.36
  -2   5  19  367.11   10.92
  -2  -5  19  349.21   13.61
  -2  -5  19  314.57    8.84
  -2   5  18  298.13    9.49
  -2  -5  18  248.73   12.33
  -2  -5  18  265.67   19.65
   2  -5 -18  274.97   13.76
  -2  -5  18  254.46    7.57
  -2  -5  17  272.52   11.88
  -2   5  17  310.65    9.26
  -2  -5  17  278.46   11.79
  -2  -5  17  206.33   18.42
   2  -5 -17  271.28   13.35
  -2  -5  17  224.34    6.92
  -2  -5  16   11.69    9.19
  -2   5  16   30.04    6.12
   2  -5 -16   12.62    8.03
   2  -5 -16   10.24    4.50
  -2  -5  16   17.00   13.02
  -2  -5  16   22.67    2.62
  -2  -5  15  145.50    4.61
  -2  -5  15  137.60   15.41
   2  -5 -15  158.16   10.74
   2  -5 -15  101.64    6.54
  -2  -5  15  125.70    9.89
  -2   5  15  187.19    7.31
  -2  -5  15  139.84   10.02
  -2  -5  14   -2.52    2.53
   2  -5 -14    0.80    4.15
   2  -5 -14    1.71    8.10
  -2  -5  14   -4.95   12.02
  -2  -5  14   -3.82    8.21
  -2  -5  13    1.46    2.47
   2  -5 -13    6.48    4.24
  -2  -5  13    0.64   11.46
   2  -5 -13    4.71    8.50
  -2  -5  12   87.72   12.63
  -2  -5  12   97.58    3.54
   2  -5 -11   31.12    4.76
  -2  -5  11   59.17    2.90
   2  -5 -10    4.94    4.14
   2  -5  -9 2417.76   55.20
   2  -5  -9 2040.45   49.45
  -2  -5   8  298.08   17.06
   2  -5  -8  271.45   14.09
   2  -5  -8  255.64    8.69
   2  -5  -7 3375.62   76.06
  -2  -5   7 3230.77   78.28
  -2  -5   6   23.76   12.72
   2  -5  -6   34.95   11.29
   2  -5  -6   22.76    4.52
   2  -5  -5  802.99   24.81
  -2  -5   5  786.04   26.31
   2  -5  -5  769.43   19.25
   2  -5  -4  239.07   13.34
  -2  -5   4  262.73   14.80
  -2  -5   3    6.99   10.82
   2  -5  -3    5.41    8.65
   2  -5  -2  995.77   27.53
  -2  -5   2 1083.84   28.96
   2  -5  -1   94.03   11.05
   2  -5  -1   87.98    7.49
  -2  -5   1  104.93   11.17
   2  -5  -1   88.33    3.92
   2  -5   0   67.29   10.83
   2  -5   0   59.57    6.83
  -2  -5   0   68.61    9.96
   2  -5   0   54.34    3.10
  -2  -5  -1   -2.71    8.53
   2  -5   1    0.72    9.91
   2  -5   1    0.73    2.30
   2  -5   1    0.38    5.59
   2  -5   2   41.10   10.38
   2  -5   2   43.98    6.54
   2  -5   2   50.98    3.06
  -2  -5  -2   51.03    7.96
   2  -5   3  239.31   10.43
   2  -5   3  232.15    6.70
  -2  -5  -4   38.41    7.21
   2  -5   4   40.98    3.67
   2   5   4   42.43    3.82
   2   5   4   44.27    3.19
   2  -5   4   38.12    3.14
   2  -5   4   36.16    7.39
  -2  -5  -5   71.40    6.61
   2  -5   5   62.23    7.82
   2  -5   5   72.82    4.04
   2   5   5   70.27    3.75
   2  -5   5   74.69    3.94
   2   5   5   64.30    3.87
   2  -5   6    3.36    2.74
   2   5   6    3.01    2.80
   2   5   6    0.51    2.75
   2  -5   6   -0.24    2.89
   2  -5   6    1.07    7.47
   2  -5   6    1.73    6.14
  -2  -5  -6    3.60    4.40
  -2   5  -7   14.25    4.41
   2   5   7    9.14    2.99
   2  -5   7   14.09    3.31
   2   5   7    8.58    2.87
   2  -5   7   21.59    6.80
   2  -5   7   18.50    7.34
  -2  -5  -8    2.28    4.33
   2  -5   8    8.20    6.72
  -2   5  -8    7.97    4.26
   2   5   8    4.98    3.08
   2  -5   8    3.73    3.30
   2  -5   8    8.57    7.18
  -2  -5  -9   -1.59    4.24
   2  -5   9   -2.40    7.04
  -2   5  -9    3.19    4.12
   2   5   9    1.77    3.28
   2  -5   9    1.84    3.49
   2  -5   9   -0.57    6.90
  -2  -5 -10   19.48    4.51
   2  -5  10   16.67    7.02
  -2   5 -10   15.86    4.30
   2  -5  10   19.25    3.20
   2   5  10   23.94    3.74
   2  -5  10   20.18    3.84
   2  -5  10   12.64    7.00
  -2  -5 -11   44.13    4.92
   2  -5  11   33.98    7.83
  -2   5 -11   35.78    4.80
   2  -5  11   37.03    3.52
   2   5  11   42.53    4.22
   2  -5  11   41.10    4.31
   2  -5  11   33.11    7.54
   2   5  12  502.63   13.68
   2  -5  12  492.30   13.85
  -2  -5 -12  453.20   13.99
   2  -5  12  410.93   16.82
  -2   5 -12  415.39   13.67
   2  -5  12  483.82   11.91
   2   5  13   34.65    4.42
   2  -5  13   35.31    4.72
   2  -5  13   39.10    4.09
  -2  -5 -13   29.88    5.07
  -2   5 -13   33.41    5.03
   2   5  14  197.88    8.06
   2  -5  14  196.75    8.34
  -2  -5 -14  193.62   12.04
   2  -5  14  208.30    6.58
  -2   5 -14  174.66    8.46
  -2  -5 -14  194.03    8.78
  -2  -5 -15   13.34    5.08
  -2   5 -15   10.28    4.73
   2  -5  15   14.75    4.50
  -2  -5 -15   11.47   10.51
   2  -5  15   14.61    3.92
   2  -5  15   15.27    2.27
  -2   5 -16  359.71   13.74
  -2  -5 -16  392.13   14.01
   2  -5  16  422.01   13.89
  -2  -5 -16  409.82   16.50
   2  -5  16  451.87   11.56
   2  -5  16  447.91   10.64
  -2  -5 -17  137.56    8.72
  -2  -5 -17  200.25   13.34
   2  -5  17  180.96    6.34
   2  -5  17  186.34    5.30
   2  -5  17  155.11    8.57
  -2  -5 -18  588.85   19.21
   2  -5  18  564.00   13.86
   2  -5  18  553.29   13.30
   2  -5  19  334.30    8.87
  -2  -5 -19  355.13   15.98
   2  -5  19  341.23    9.44
   2  -5  20  205.24    6.28
  -2  -5 -20  215.25   14.61
   2  -5  20  209.54    6.91
   2   5  21   -2.62    2.61
  -2  -5 -21  -10.07   12.61
   2  -5  21   -1.89    3.63
   2   5  22    6.89    2.68
  -2  -5 -22   -0.76   12.74
   2  -5  22   10.96    3.50
  -2  -5 -23   -2.02   13.17
   2   5  24  190.11    9.13
  -2  -5 -24  103.13   14.23
   2   5  25    3.91    6.49
  -2  -5 -25    4.20   12.40
   2   5  26    1.24    6.61
  -2  -5 -26    6.75   11.89
   2   5  27  173.61    8.82
  -2  -5 -27  123.35   12.46
  -2  -5 -28   31.93   10.82
  -2   5 -28   37.10    2.81
   2   5  29    8.00    4.98
  -2  -5 -29    5.85    9.60
   2  -5  30   -0.30    1.19
   2   5  30   23.08    3.89
   2  -6 -31    7.69    6.91
  -2   6  30    9.92    3.77
  -2  -6  30    0.31   10.65
   2  -6 -30    1.03    8.10
  -2   6  29    8.02    5.06
  -2  -6  29 6865.39   31.51
  -2   6  28    2.71    4.68
  -2  -6  28    3.75   15.70
   2  -6 -27   -0.94    2.40
  -2  -6  27   15.67   17.75
   2  -6 -26   -4.37    2.67
  -2   6  26   -2.66    4.71
  -2  -6  26   -3.36   18.88
   2  -6 -25    0.09    2.79
  -2   6  25   21.52    5.10
   2  -6 -24   36.70    3.66
  -2   6  24   22.42    5.11
  -2  -6  24    9.24   10.08
  -2  -6  23   30.11   10.25
  -2   6  23   -0.58    5.03
   2  -6 -22    0.37    3.20
  -2  -6  22    4.15    9.89
  -2   6  22   -7.79    5.48
  -2  -6  21  607.86   16.83
  -2   6  21  475.14   13.83
  -2  -6  20   27.75   15.06
  -2  -6  20   40.49    9.95
  -2   6  20   24.54    5.10
  -2  -6  19   18.94   14.18
  -2  -6  19   -5.55   10.50
  -2   6  19   24.38    4.78
   2  -6 -18   17.58    8.37
  -2  -6  18   11.61   14.21
  -2  -6  18   -1.34    9.93
  -2   6  18   12.25    4.85
  -2  -6  17  306.03   20.98
   2  -6 -17  372.75   15.30
   2  -6 -16   -5.23    8.08
  -2  -6  16   -4.46   14.11
  -2  -6  16   -1.69   10.36
  -2  -6  15  126.24   16.34
  -2  -6  15   68.58   10.51
  -2  -6  14  190.12   17.44
  -2  -6  14  166.48   11.86
  -2  -6  13  367.17    8.82
  -2  -6  13  295.43   19.73
  -2  -6  12    0.24   13.18
   2  -6 -12    2.14    8.34
  -2  -6  12    2.58    2.70
   2  -6 -11  161.27   11.75
  -2  -6  11  132.52    4.58
   2  -6 -10   70.51   10.07
  -2  -6  10   68.48    3.45
  -2  -6  10   69.90    3.74
   2  -6  -9    3.69    8.41
  -2  -6   9    8.87    2.51
  -2  -6   9    8.42    2.91
  -2  -6   8   38.73   11.96
   2  -6  -8   38.48    9.55
  -2  -6   8   49.07    2.84
  -2  -6   8   42.48    3.25
   2  -6  -7  837.29   27.18
  -2  -6   7  860.86   29.72
  -2  -6   7  901.60   20.83
   2  -6  -6   43.44    9.51
  -2  -6   6   47.55   10.98
   2  -6  -5 2158.10   53.12
  -2  -6   5 1942.38   54.96
   2  -6  -4  718.59   22.79
  -2  -6   4  690.09   24.87
   2  -6  -3  287.84   13.27
  -2  -6   3  255.87   14.74
   2  -6  -2   37.85    8.36
  -2  -6   2   32.60   10.12
   2  -6  -1 1044.20   30.64
   2  -6  -1 1114.99   29.25
  -2  -6   1 1128.88   32.68
  -2  -6   0   15.13    8.23
   2  -6   0   13.74    8.01
   2  -6   0   14.98    5.89
   2  -6   1   49.91    6.68
   2  -6   1   44.98    8.47
  -2  -6  -1   39.19    8.14
   2  -6   2    6.18    7.13
   2  -6   2    9.98    5.98
  -2  -6  -2   13.55    7.34
   2  -6   3  143.99   10.40
   2  -6   3  142.71    9.01
  -2  -6  -3  168.09   10.04
   2  -6   4   88.19    8.30
  -2  -6  -4   99.76    7.80
   2  -6   4   76.80    9.29
   2  -6   5  405.96    9.79
   2  -6   5  390.92   10.02
   2  -6   5  372.13   14.91
  -2  -6  -5  410.60   14.00
   2  -6   5  378.92   15.74
   2  -6   6  148.58    5.09
  -2  -6  -6  142.74    7.93
   2  -6   6  159.66   10.90
   2  -6   6  131.57    9.55
   2  -6   6  155.42    4.61
   2  -6   7  326.03   14.22
   2  -6   7  325.36   13.48
   2  -6   7  291.33    8.20
   2  -6   8  311.99   14.11
   2  -6   8  300.97   13.38
   2  -6   9   12.11    7.17
   2  -6  10   40.75    8.04
   2  -6  10   52.06    4.14
   2  -6  11  451.53   11.53
   2  -6  11  399.89   17.06
  -2  -6 -12    5.56    9.09
   2  -6  12    4.09    3.87
  -2  -6 -13    2.70    9.53
   2  -6  13    2.39    3.85
  -2  -6 -14   39.26   10.19
   2  -6  14   39.39    4.69
  -2  -6 -15  168.80   12.09
   2  -6  15  189.54    6.67
  -2  -6 -16  120.97   12.14
   2  -6  16  147.03    5.88
  -2  -6 -17   65.08   11.94
   2  -6  17   24.95    4.10
  -2  -6 -18    7.97   12.00
   2  -6  18    8.34    4.02
  -2  -6 -19    7.34   11.96
   2  -6  19    0.10    3.76
  -2  -6 -20   10.49   11.60
   2  -6  20   20.65    3.94
  -2  -6 -21   57.91   13.75
   2  -6  21   59.66    4.46
  -2  -6 -22   33.33   12.08
   2  -6  22   97.80    4.68
  -2  -6 -23    6.44   11.57
   2  -6  23   24.60    3.37
   2  -6  23   -1.30    6.26
   2   6  24   -1.11    6.25
  -2  -6 -24   -1.73   11.25
   2  -6  24    2.19    6.10
  -2  -6 -25   87.24   11.89
   2  -6  25   -3.88    6.43
   2   6  26   -1.23    6.12
  -2  -6 -26    8.87   10.59
   2   6  27   38.69    7.70
  -2  -6 -27   12.78    9.95
   2   6  28   18.57    5.13
  -2  -6 -28    9.47    9.28
   2  -6  28   -0.56    1.44
   2  -6  29    0.45    1.27
  -2  -6 -29   23.19    8.18
   2  -6  30   -0.07    1.26
  -2  -7  29   11.45    9.75
  -2  -7  29   18.98    2.53
   2  -7 -28   15.90    7.60
  -2  -7  28   12.07    2.75
   2  -7 -27   -0.26    2.19
  -2  -7  27    6.98    3.01
  -2  -7  26   -2.11   16.02
  -2  -7  26   12.24    3.25
  -2  -7  25    0.11   17.17
  -2  -7  25   13.38    3.36
   2  -7 -25   -2.03    2.23
  -2  -7  24   58.13   10.24
  -2  -7  24   18.02   18.49
  -2  -7  24   61.83    3.96
   2  -7 -24    0.23    2.41
  -2  -7  23   90.25   10.59
  -2  -7  23   77.90    4.08
  -2  -7  22    7.42   10.26
  -2  -7  22    7.63   20.08
  -2  -7  22   -1.45    3.61
   2  -7 -22   -2.95    2.87
  -2  -7  21   40.56   10.38
  -2  -7  21   -4.43   21.49
  -2  -7  20   64.77   10.77
  -2  -7  20   49.21   22.02
   2  -7 -19   -5.01    2.79
  -2  -7  19   29.01   10.26
  -2  -7  18  292.41   22.39
  -2  -7  18  486.81   16.01
  -2  -7  17   -1.74   12.97
  -2  -7  17   -0.60   10.29
  -2  -7  16   32.82   10.74
  -2  -7  16   32.17   13.58
   2  -7 -16   65.14    9.38
  -2  -7  16   60.94    4.27
  -2  -7  15   19.54   10.31
   2  -7 -15    7.72    8.38
  -2  -7  15   -6.95   12.98
  -2  -7  15   -0.88    3.35
   2  -7 -14  300.32   14.75
  -2  -7  14  300.59    8.52
  -2  -7  13   13.76   19.98
  -2  -7  13   19.89    3.70
   2  -7 -13   21.61    8.70
  -2  -7  13   33.39   14.40
   2  -7 -12  163.75    6.02
   2  -7 -12  154.69    9.24
  -2  -7  12  189.86   20.02
  -2  -7  12  189.53    5.82
  -2  -7  12  193.07   17.01
   2  -7 -12  212.34   12.21
   2  -7 -11   92.79    4.65
   2  -7 -11   88.97    8.85
  -2  -7  11  107.18    4.42
   2  -7 -10  155.36    9.86
  -2  -7  10  221.51    6.22
   2  -7 -10  178.55    5.93
   2  -7 -10  232.06   13.05
  -2  -7   9  458.42   21.11
   2  -7  -9  510.10   18.55
   2  -7  -9  461.56   11.02
  -2  -7   9  456.02   11.18
   2  -7  -8  399.96   16.81
  -2  -7   8  361.51   20.11
  -2  -7   8  367.29    9.39
  -2  -7   7    2.55   10.95
   2  -7  -7    3.90    8.96
   2  -7  -7    1.00    2.99
  -2  -7   7    2.57    2.89
  -2  -7   6  158.83   14.24
   2  -7  -6  182.29    5.38
  -2  -7   6  163.67    5.41
   2  -7  -6  156.18    5.20
   2  -7  -5  217.66   12.51
  -2  -7   5  191.84   14.73
   2  -7  -5  199.52    5.75
  -2  -7   5  192.29    5.85
   2  -7  -5  173.19    5.68
   2  -7  -4 1276.37   35.19
  -2  -7   4 1275.72   37.88
   2  -7  -4 1128.42   28.32
   2  -7  -4 1233.38   28.43
  -2  -7   4 1398.20   28.59
   2  -7  -3  275.98   13.52
  -2  -7   3  244.45   15.17
   2  -7  -3  241.24    6.71
   2  -7  -3  222.38    6.71
  -2  -7   3  259.67    6.68
   2  -7  -2  609.56   20.31
  -2  -7   2  559.30   21.83
   2  -7  -2  540.87   13.72
   2  -7  -2  615.71   13.89
   2  -7  -1   -2.49    5.50
   2  -7  -1    2.32    7.54
  -2  -7   1    3.19    8.58
   2  -7  -1   -1.14    2.74
   2  -7  -1    0.07    2.39
   2  -7   0    1.95    5.83
  -2  -7   0    9.35    8.42
   2  -7   0    5.11    6.93
   2  -7   0    3.76    2.68
   2  -7   0    1.91    2.34
   2  -7   1  277.53   12.83
   2  -7   1  300.28   12.27
  -2  -7  -1  275.35   13.78
   2  -7   1  262.48    7.36
   2  -7   1  261.47    7.05
  -2  -7  -2   24.81    7.28
   2  -7   2   36.67    7.35
   2  -7   2   27.69    3.12
   2  -7   2   27.79    2.77
   2  -7   2   27.51    7.41
   2  -7   3   64.73    3.79
   2  -7   3   58.94    3.13
   2  -7   3   61.50    8.05
   2  -7   3   58.19    7.69
  -2  -7  -3   67.77    8.39
   2  -7   4  130.94    5.04
   2  -7   4  128.27    9.50
  -2  -7  -4  135.73    9.46
   2  -7   4  126.17    9.26
   2  -7   4  138.95    4.51
   2  -7   5   50.18    7.74
  -2  -7  -5   58.85    6.60
   2  -7   5   44.17    3.72
   2  -7   6   70.26    8.66
   2  -7   6   82.54    4.43
   2  -7   7  -12.87    7.53
   2  -7   7  234.14    4.87
   2  -7   7  213.46   11.20
   2  -7   8    9.66    3.55
   2  -7   8   11.27    7.29
  -2  -7  -8   -2.99    6.27
  -2  -7  -9  317.59    7.75
   2  -7   9  186.98   11.00
  -2  -7 -10   56.51    5.92
   2  -7  10   34.13    7.98
   2  -7  11    4.29    4.11
   2  -7  11   -2.71    7.23
  -2  -7 -12   92.30    9.64
   2  -7  12   59.36    4.68
  -2  -7 -13    5.94    9.08
   2  -7  13    1.00    4.08
  -2  -7 -14    5.66    9.09
   2  -7  14   -2.64    4.02
  -2  -7 -15   -0.67    9.74
   2  -7  15    3.70    4.15
  -2  -7 -16  280.69   13.57
   2  -7  16  354.54    9.75
  -2  -7 -17    0.53   10.26
   2  -7  17    0.08    4.14
  -2  -7 -18  340.88   14.91
   2  -7  18  366.43   10.22
  -2  -7 -19   59.63   11.26
   2  -7  19  105.42    5.03
  -2  -7 -20  223.69   12.15
   2  -7  20  173.87    5.75
  -2  -7 -21  191.92   12.91
   2  -7  21  244.50    6.29
   2  -7  22  124.89    5.07
   2  -7  22  161.96    8.16
   2   7  23  145.25    8.60
   2  -7  23  134.27    6.34
   2   7  24    4.98    5.53
   2  -7  24    1.16    2.40
   2  -7  24   -0.42    1.71
   2   7  25   18.05    6.11
  -2  -7 -25   72.80    9.88
   2   7  26   -2.94    6.82
  -2  -7 -26    2.00    8.92
   2   7  27    6.25    4.81
   2  -7  27   -0.56    1.38
   2   7  28   50.13    3.70
   2  -7  28    1.87    1.51
   2  -7  29   24.26    1.56
  -2  -8  30   -1.16    3.17
  -2  -8  28   -0.48    9.10
  -2  -8  27   -3.19   11.18
  -2  -8  26   -2.78   12.82
  -2  -8  26    4.35    2.72
  -2  -8  25   -5.84   14.08
  -2  -8  25   11.79    2.97
  -2  -8  24    0.26    3.03
   2  -8 -24    0.32    2.01
  -2  -8  23   44.63    3.64
  -2  -8  23   46.73    9.76
  -2  -8  22    1.53    9.44
  -2  -8  22   -0.53   17.18
  -2  -8  22    1.88    3.35
   2  -8 -22   -3.35    2.00
  -2  -8  21   51.92    4.11
  -2  -8  21   46.83   18.86
  -2  -8  20   85.08   10.17
  -2  -8  20   69.90    4.03
  -2  -8  19   13.49   10.09
  -2  -8  19   26.37   19.92
  -2  -8  19   13.24    3.56
   2  -8 -19    4.09    2.23
  -2  -8  18   15.97   10.15
  -2  -8  18   41.62    3.94
   2  -8 -18    1.45    2.30
  -2  -8  18   21.13   20.01
  -2  -8  17  689.45    7.64
  -2  -8  17  555.32   22.95
  -2  -8  16  617.56   28.21
  -2  -8  16  786.86   18.75
  -2  -8  15    5.53   19.75
  -2  -8  15    0.47    3.57
   2  -8 -15    3.66    7.68
  -2  -8  15   -0.85   12.39
   2  -8 -14   54.22    7.41
  -2  -8  14   68.99   19.85
   2  -8 -14   43.65    3.57
  -2  -8  14   44.75    4.13
  -2  -8  14   42.29   14.07
   2  -8 -14   55.29    8.90
  -2  -8  13  200.57   11.52
   2  -8 -13  149.22    8.73
  -2  -8  13  190.40   20.55
   2  -8 -13  136.54    5.40
  -2  -8  13  201.30    6.18
   2  -8 -13  163.04   11.52
  -2  -8  13  140.35   16.65
   2  -8 -12   15.39    4.35
  -2  -8  12    0.35   10.01
   2  -8 -12   10.66    7.89
  -2  -8  12   21.46   18.88
   2  -8 -12   17.11    3.26
  -2  -8  12   16.37    3.65
  -2  -8  12   26.12   12.82
   2  -8 -12   14.84    8.19
   2  -8 -11    4.86    3.82
  -2  -8  11    3.16    9.84
   2  -8 -11   -7.34    8.22
  -2  -8  11    3.80    3.50
   2  -8 -11    5.37    3.11
   2  -8 -11    4.22    7.75
   2  -8 -10   73.08    4.70
   2  -8 -10   59.82    9.19
   2  -8 -10   73.75    3.98
  -2  -8  10   79.75    4.21
   2  -8 -10   77.90    9.75
   2  -8  -9   -0.46    4.57
  -2  -8   9    0.89    9.97
   2  -8  -9   -3.86    9.06
  -2  -8   9    4.44    3.46
   2  -8  -9    3.96    3.13
  -2  -8   9    8.06   12.56
   2  -8  -9    7.72    8.22
   2  -8  -8    3.67    5.48
   2  -8  -8   52.58    7.51
  -2  -8   8    3.78   10.11
  -2  -8   8   24.22    6.16
  -2  -8   8   78.50   17.68
   2  -8  -8   37.55    9.03
  -2  -8   8   42.99    3.69
   2  -8  -8   54.65    3.47
   2  -8  -8   51.49    9.00
  -2  -8   8   54.02   12.53
   2  -8  -7  138.30    7.86
   2  -8  -7    7.43    6.19
  -2  -8   7   43.09   10.41
   2  -8  -7   94.26    9.56
  -2  -8   7  121.73    6.36
  -2  -8   7   80.23   16.82
   2  -8  -7  109.55    4.14
  -2  -8   7   96.32    4.07
   2  -8  -7  133.12   10.64
  -2  -8   7   91.55   12.95
   2  -8  -6  193.48    9.01
   2  -8  -6  224.32    9.13
   2  -8  -6    9.31    8.27
  -2  -8   6   68.76   11.71
  -2  -8   6  302.46    7.86
   2  -8  -6  177.05   10.68
  -2  -8   6  221.04   17.05
   2  -8  -6  201.24    6.00
  -2  -8   6  237.09    6.21
   2  -8  -6  223.15   12.72
  -2  -8   6  206.75   16.17
   2  -8  -5  424.01   12.50
   2  -8  -5  470.14   12.43
  -2  -8   5  191.82   14.55
  -2  -8   5  418.55   19.34
   2  -8  -5  264.24   13.67
  -2  -8   5  411.96   11.62
  -2  -8   5  332.15   10.09
   2  -8  -5  307.52   10.06
   2  -8  -5  345.07   16.24
  -2  -8   5  305.65   19.24
   2  -8  -4   75.29    7.57
  -2  -8   4   45.21   10.22
   2  -8  -4   80.61    3.53
   2  -8  -4   90.63    4.00
   2  -8  -4  109.69    9.84
  -2  -8   4   87.68   12.14
   2  -8  -4   74.88    9.90
  -2  -8   4  119.68    7.27
  -2  -8   4   96.33   15.99
   2  -8  -3    2.29    8.08
   2  -8  -3   13.23    6.98
   2  -8  -3    7.80    9.44
  -2  -8   3   47.79    6.59
  -2  -8   3   31.59   15.17
   2  -8  -3   39.81    2.78
   2  -8  -3   44.64    3.36
  -2  -8   3   42.80   10.83
   2  -8  -3   49.99    8.57
   2  -8  -2   12.47    7.41
   2  -8  -2   -4.40    7.87
  -2  -8   2   22.47    9.69
  -2  -8   2   24.50   15.05
   2  -8  -2   14.21    2.53
   2  -8  -2   13.00    7.69
   2  -8  -1   19.11    6.96
  -2  -8   1   17.42    9.00
  -2  -8   1    2.43    6.88
   2  -8  -1   11.27    2.71
   2  -8  -1   15.22    2.52
   2  -8  -1   19.38    7.41
   2  -8   0   16.92    7.44
  -2  -8   0   27.39    8.63
   2  -8   0   27.17    6.95
  -2  -8   0   13.12    7.43
   2  -8   0    1.57    8.92
   2  -8   0   18.40    2.48
   2  -8   0   21.09    2.83
   2  -8   0   14.80    6.98
   2  -8   1   -2.48    7.22
   2  -8   1   -2.35    7.46
   2  -8   1    6.06    6.41
  -2  -8  -1    8.50    7.77
   2  -8   1  -10.55    8.88
   2  -8   1    6.21    2.51
   2  -8   1    5.56    3.04
   2  -8   1    5.36    6.89
  -2  -8  -2    5.40    7.56
   2  -8   2    3.86    6.52
   2  -8   2    2.70    3.17
   2  -8   2    2.95    7.25
   2  -8   2    3.94    7.31
  -2  -8  -2    4.21    6.74
   2  -8   2    2.31    8.52
   2  -8   3   -8.40    8.03
  -2  -8  -3  343.64   10.22
   2  -8   3  122.07    8.99
  -2  -8  -3  475.28    8.93
   2  -8   3  244.60    9.67
   2  -8   3  354.92    5.80
  -2  -8  -3  338.19   13.55
   2  -8   3  316.93   12.87
  -2  -8  -4   14.59    6.74
   2  -8   4   16.05    6.99
   2  -8   4   13.11    3.47
   2  -8   4   -1.82    7.12
  -2  -8  -4   20.74    8.22
   2  -8   4   -0.15    2.18
   2  -8   4   11.35    7.38
   2  -8   4   17.10    8.51
  -2  -8  -4   26.73    6.79
   2  -8   5    0.13    2.05
   2  -8   5   40.41    7.73
  -2  -8  -5   61.57    7.63
   2  -8   5   -2.37    7.21
   2  -8   5   81.94    3.94
   2  -8   5   77.00    8.36
   2  -8   5   58.18    8.38
  -2  -8  -5  103.32    6.37
  -2  -8  -6   68.66    7.45
   2  -8   6   46.99    7.85
   2  -8   6   84.61    4.09
   2  -8   6   69.86    8.78
  -2  -8  -6  103.74    6.23
   2  -8   6   65.12    8.41
   2  -8   7   -0.17    1.70
  -2  -8  -7   78.16    7.19
   2  -8   7   10.22    8.86
   2  -8   7  104.76    4.65
   2  -8   7   83.92    9.24
   2  -8   7   90.77    8.54
  -2  -8  -7  135.03    6.83
  -2  -8  -8  102.26    7.03
   2  -8   8   28.92    2.20
   2  -8   8   65.30    8.26
  -2  -8  -8  105.37    6.78
   2  -8   8   70.81    4.45
   2  -8   8   57.95    8.74
   2  -8   9    5.54    7.54
  -2  -8  -9    9.21    6.61
   2  -8   9   27.30    4.22
   2  -8   9   -5.01    7.65
   2  -8   9   24.95    7.59
  -2  -8 -10   20.93    6.21
   2  -8  10   32.53    4.26
   2  -8  10   22.60    7.77
   2  -8  11   -0.37    7.61
   2  -8  12   -1.86    7.42
   2  -8  12    1.22    1.75
   2  -8  13   -0.91    1.76
   2  -8  13    7.98    7.38
   2  -8  13    3.95    4.19
   2  -8  14   -1.64    1.81
   2  -8  14   -0.88    7.51
  -2  -8 -15   37.44   10.53
   2  -8  15   60.35    4.54
  -2  -8 -16   30.08    9.66
   2  -8  16   56.60    5.17
  -2  -8 -17   12.57    9.12
   2  -8  17   -2.90    7.26
   2  -8  17   16.69    4.37
  -2  -8 -18   65.19    9.48
   2  -8  18  101.32    4.83
  -2  -8 -19   -1.59    9.28
   2  -8  19    9.88    8.06
   2  -8  19   -0.01    1.80
   2  -8  19    7.91    3.98
  -2  -8 -20   -2.15    8.94
   2  -8  20   -4.10    7.59
   2  -8  20   -0.01    1.80
   2  -8  20    3.86    3.60
   2  -8  21    5.26    2.97
  -2  -8 -21   -1.47    8.91
   2   8  22   24.63    5.28
  -2  -8 -22   18.13    9.15
   2  -8  22   21.93    2.97
   2   8  23   18.18    5.27
  -2  -8 -23   21.99    8.59
   2  -8  23    0.04    1.76
   2  -8  23   -2.20    6.12
   2  -8  23   13.90    2.53
   2   8  24   10.74    5.53
   2  -8  24   14.95    6.06
   2  -8  24    1.03    1.58
   2  -8  24    5.01    2.07
   2   8  25  146.63   25.20
   2  -8  25 1530.79   24.69
   2   8  26   82.42    4.34
   2  -8  26   74.19    2.46
   2  -8  27    0.67    1.50
  -2  -9  26   58.08   10.36
  -2  -9  25   -3.41   11.49
  -2  -9  24    7.90   12.72
  -2  -9  23  -16.38   13.87
  -2  -9  22   23.79    9.39
  -2  -9  22   10.87   14.27
  -2  -9  21   36.21    9.34
  -2  -9  21   18.65   15.55
  -2  -9  20   10.15    9.18
  -2  -9  20    5.99   16.26
  -2  -9  19    6.00    3.22
  -2  -9  19   21.44   17.09
  -2  -9  18    6.90    3.30
  -2  -9  18    0.78   17.13
  -2  -9  17   21.29    3.48
  -2  -9  17   23.55   17.54
  -2  -9  16    3.33    3.37
  -2  -9  16  -12.37   18.03
  -2  -9  15   42.88    3.78
  -2  -9  15   52.10    9.98
   2  -9 -15   29.19    6.19
  -2  -9  15   16.25   18.16
  -2  -9  14   67.91    4.23
  -2  -9  14   69.30   10.39
   2  -9 -14   55.49    7.09
  -2  -9  13   -0.60    3.33
  -2  -9  13   11.66    9.82
   2  -9 -13   -0.29    7.23
  -2  -9  12   79.98    4.37
  -2  -9  12   86.76   17.94
   2  -9 -12   84.35    8.22
   2  -9 -11   54.56    4.42
  -2  -9  11   38.87    9.98
  -2  -9  11   40.60    3.64
   2  -9 -11   43.27    8.07
   2  -9 -10  154.78    5.52
  -2  -9  10  163.97   10.75
  -2  -9  10  145.43    5.10
   2  -9 -10  123.57    4.69
   2  -9 -10  139.72   10.13
   2  -9  -9   37.45    4.35
  -2  -9   9   17.07    9.56
   2  -9  -9   24.73    8.64
  -2  -9   9   27.21    3.17
   2  -9  -9   30.58    3.16
  -2  -9   9   22.65   11.66
   2  -9  -9   28.62    7.82
   2  -9  -8  204.68    7.18
  -2  -9   8  204.32   11.02
  -2  -9   8  173.09   18.03
   2  -9  -8  177.51   10.50
  -2  -9   8  184.79    6.19
   2  -9  -8  205.53    6.08
   2  -9  -8  217.27   11.75
  -2  -9   8  172.11   15.48
   2  -9  -7  435.24   13.36
   2  -9  -7  413.53   11.41
  -2  -9   7  338.91   20.81
   2  -9  -7  320.18   14.15
  -2  -9   7  391.22   14.34
   2  -9  -7  393.44   10.53
   2  -9  -7  427.14   16.30
  -2  -9   7  351.94   20.17
   2  -9  -6   43.01    9.72
  -2  -9   6   56.76    6.50
  -2  -9   6   63.13   17.33
  -2  -9   6   34.92   11.13
  -2  -9   6   57.15    9.59
   2  -9  -6   66.00    7.68
   2  -9  -6   33.13    6.00
   2  -9  -6   29.83    7.74
  -2  -9   5   21.85   17.19
   2  -9  -5   29.27    7.43
   2  -9  -5   24.89    9.48
  -2  -9   5   30.93    6.41
  -2  -9   5   16.85   10.49
  -2  -9   5   27.74    9.58
   2  -9  -5   18.50    7.42
   2  -9  -5   22.41    6.88
   2  -9  -5   30.39    7.47
  -2  -9   4   -5.55   16.98
  -2  -9   4   -1.02    6.15
   2  -9  -4    5.87    7.33
   2  -9  -4   -0.53    9.33
  -2  -9   4   14.39   10.41
   2  -9  -4    6.60    7.41
   2  -9  -4   23.82    8.45
   2  -9  -4    3.13    6.78
  -2  -9   4   -4.02    8.55
   2  -9  -3  885.99   24.79
  -2  -9   3 1046.67   30.61
   2  -9  -3  938.73   24.24
   2  -9  -3  726.11   23.93
   2  -9  -3  759.47   23.60
  -2  -9   3 1019.29   31.91
  -2  -9   3 1004.38   24.89
  -2  -9   2  260.21    8.49
  -2  -9   2  211.89   10.60
   2  -9  -2  172.20    9.43
   2  -9  -2  116.13    9.72
   2  -9  -2  161.57    9.11
  -2  -9   2  173.86   13.79
  -2  -9   1    0.17    8.59
   2  -9  -1   -8.96    9.38
   2  -9  -1   -2.69    3.01
   2  -9  -1    1.44    8.20
   2  -9  -1   -3.51    7.55
   2  -9  -1   -4.82    6.76
  -2  -9   0   29.98    9.15
   2  -9   0   17.46    3.15
   2  -9   0   25.09    7.96
   2  -9   0   13.52    8.00
  -2  -9   0   -8.16    7.32
   2  -9   0   -8.09    9.48
   2  -9   1   51.18    8.33
  -2  -9  -1   59.04    9.31
   2  -9   1   99.10    4.36
  -2  -9  -1   88.21   10.00
   2  -9   1   56.97    9.78
  -2  -9  -2  168.01   11.00
   2  -9   2  192.48   10.70
   2  -9   2  195.26   11.13
  -2  -9  -2  213.96   12.97
   2  -9   2  194.34   12.08
  -2  -9  -3    7.12    7.08
   2  -9   3   16.74    7.14
   2  -9   3   17.04    3.66
   2  -9   3   -1.93    7.76
   2  -9   3   -1.97    4.01
  -2  -9  -3    7.16    8.60
   2  -9   3    8.23    8.08
  -2  -9  -3   14.31    6.53
   2  -9   3   22.26    8.89
   2  -9   4  119.35    9.49
  -2  -9  -4  135.11    9.73
   2  -9   4  124.96   10.28
   2  -9   4  121.23    9.86
   2  -9   5   59.73    8.63
   2  -9   5   -0.66    3.26
  -2  -9  -5   72.49    8.36
   2  -9   5   89.31    8.93
  -2  -9  -5  220.34    7.72
   2  -9   5  137.56    4.89
   2  -9   5  121.75    9.78
   2  -9   6   19.01    7.66
   2  -9   6   15.86    8.03
  -2  -9  -6   19.20    6.89
   2  -9   6   19.84    3.65
   2  -9   6    2.87    7.42
   2  -9   6   19.81    7.99
   2  -9   6   -0.77    2.50
  -2  -9  -6    9.11    7.24
   2  -9   7   12.97    7.59
   2  -9   7   10.67    3.83
  -2  -9  -7   10.80    7.29
   2  -9   7    7.80    7.41
   2  -9   7    2.17    7.92
   2  -9   7   14.77    7.88
  -2  -9  -7   23.99    7.24
  -2  -9  -8  168.89    8.04
   2  -9   8  120.32    9.24
   2  -9   8  120.38    8.62
   2  -9   8  159.67    6.06
   2  -9   8  127.26   10.50
   2  -9   9   31.64    7.02
  -2  -9  -9   55.30    6.71
  -2  -9  -9   31.12    6.36
   2  -9   9   29.28    7.87
   2  -9   9   47.78    4.36
   2  -9   9   21.85    7.80
   2  -9  10   29.14    4.33
   2  -9  10   28.48    7.77
   2  -9  11   73.49    4.61
   2  -9  11   66.82    8.40
   2  -9  12   -1.28    1.76
   2  -9  12    4.84    8.14
   2  -9  13   -2.15    1.81
   2  -9  14   22.70    4.50
   2  -9  14   -0.11    1.82
   2  -9  15   -1.51    3.99
   2  -9  15    0.51    1.78
   2  -9  16   26.84    4.23
   2  -9  16   20.24    7.88
   2  -9  17    0.28    1.89
   2  -9  17   -1.23    7.63
   2  -9  18    8.78    3.39
   2  -9  18    7.35    7.33
   2  -9  18   -1.57    1.77
   2  -9  19   18.55    3.29
   2  -9  19    0.55    7.02
   2  -9  20   71.30    3.71
   2   9  20   59.37    5.08
   2  -9  21  120.26    4.03
   2   9  21  102.78    5.53
   2  -9  22   44.96    2.87
   2   9  22   44.92    5.29
   2   9  23   -0.78    5.06
   2  -9  23    0.06    1.91
   2  -9  24    0.16    1.82
   2  -9  24   -2.73    5.00
   2  -9  25    1.41    1.65
  -2 -10  26    1.68    3.38
  -2 -10  25   -3.27    4.36
  -2 -10  24   -7.37    4.65
  -2 -10  23   16.95   11.55
  -2 -10  23    0.08    4.69
  -2 -10  22   15.90   12.57
  -2 -10  21   -1.52   13.45
  -2 -10  20   13.04   14.33
  -2 -10  19    5.26   14.83
  -2 -10  19   -0.25    8.81
  -2 -10  18   34.88   15.67
  -2 -10  18    0.41    1.18
  -2 -10  17    2.75    8.68
  -2 -10  17    1.83   16.07
  -2 -10  17    0.00    1.17
  -2 -10  16   96.94   17.95
  -2 -10  16  249.04   10.86
   2 -10 -15   46.53    6.00
  -2 -10  15   29.59    8.87
   2 -10 -14    1.45    5.77
  -2 -10  14   13.11    9.18
   2 -10 -13    3.66    6.23
  -2 -10  13    1.34   17.19
  -2 -10  13    9.27    8.84
   2 -10 -12   19.49    7.15
  -2 -10  12    0.31   17.92
  -2 -10  12   -1.22    8.80
   2 -10 -11   -1.38    7.55
  -2 -10  11   33.47    9.25
  -2 -10  10   76.72    9.69
   2 -10 -10   40.46    8.28
   2 -10 -10   89.21    4.58
  -2 -10  10   53.04    6.47
  -2 -10   9   15.12    9.33
   2 -10  -9   26.78    3.96
   2 -10  -8   37.49    8.91
  -2 -10   8   65.23   18.02
   2 -10  -8   69.93    4.66
  -2 -10   7   -1.47    8.74
   2 -10  -7    2.38    8.64
   2 -10  -7    0.87    4.94
  -2 -10   6  216.55   10.59
   2 -10  -6  167.59   11.00
  -2 -10   6  300.55    9.13
   2 -10  -6  237.51    8.58
   2 -10  -6  147.59   10.21
  -2 -10   5   39.12    8.45
   2 -10  -5   36.85    5.93
   2 -10  -5   41.98    7.96
  -2 -10   5   52.84    7.02
   2 -10  -5   40.77    8.87
  -2 -10   4   44.96    8.56
  -2 -10   4   38.13    9.74
   2 -10  -4   55.71    7.91
   2 -10  -4   54.34    6.85
   2 -10  -4   46.88    9.18
  -2 -10   3   93.49    8.30
   2 -10  -3  107.65    8.48
  -2 -10   3  107.81   11.08
  -2 -10   2   -0.36    8.41
  -2 -10   2   -4.30    6.61
   2 -10  -2    5.71    8.20
   2 -10  -2   -6.66    7.60
   2 -10  -2    5.39    7.59
  -2 -10   1   44.89    9.09
   2 -10  -1   46.74    8.96
  -2 -10   1   64.05    7.02
   2 -10  -1    7.79    8.57
  -2 -10   1   38.46    9.56
   2 -10  -1   66.62    8.19
   2 -10  -1   -4.68    7.43
  -2 -10   0   -2.13    8.14
   2 -10   0    5.36    8.66
  -2 -10   0    7.36    6.80
  -2 -10   0   -1.31    9.47
   2 -10   0    1.89    8.85
   2 -10   0    4.48    7.24
   2 -10   0    5.39    7.74
  -2 -10  -1   -2.08    7.39
   2 -10   1   -4.05    8.51
   2 -10   1    1.91    7.82
   2 -10   1    8.15    8.53
  -2 -10  -1   -3.16    9.16
   2 -10   1    5.84    6.59
   2 -10   2   63.01    8.78
   2 -10   2   69.61    3.97
  -2 -10  -2   50.49    7.95
   2 -10   2   68.43    9.07
  -2 -10  -2   51.89    9.06
   2 -10   3   10.37    8.31
  -2 -10  -3    1.14    7.26
   2 -10   3   13.14    8.01
   2 -10   3   -8.93    5.29
  -2 -10  -3    5.11    8.13
   2 -10   3    8.01    3.47
   2 -10   4   51.79    8.49
  -2 -10  -4  147.01    7.99
   2 -10   4   -3.88    7.90
   2 -10   4   76.20    8.43
   2 -10   4   -3.17    4.74
  -2 -10  -4   32.79    8.19
   2 -10   4   94.92    4.34
   2 -10   5    3.26    7.75
  -2 -10  -5   14.18    7.40
   2 -10   5    3.46    7.71
  -2 -10  -5    4.77    7.50
   2 -10   5    7.17    3.57
   2 -10   6   14.33    7.43
  -2 -10  -6    4.69    7.05
   2 -10   6   -5.54    8.02
   2 -10   6   -0.70    8.02
   2 -10   6   25.36    3.95
   2 -10   7   45.47    7.38
  -2 -10  -7   90.02    7.22
   2 -10   7   86.68    8.52
  -2 -10  -7   60.25    7.43
   2 -10   7   71.06    4.59
   2 -10   8  116.97    7.95
   2 -10   8  165.66    9.23
  -2 -10  -8  111.15    7.94
   2 -10   8  192.47    6.27
   2 -10   9   14.46    6.28
   2 -10   9   18.17    7.54
   2 -10  10   10.62    7.47
   2 -10  10   -0.30    2.47
   2 -10  10   19.68    4.09
   2 -10  11   -0.44    2.79
   2 -10  11  109.59    8.18
   2 -10  12   -3.21    7.04
   2 -10  12   -0.79    2.32
   2 -10  13    0.76    2.35
   2 -10  13   -5.72    7.56
   2 -10  14  -11.86    7.55
   2 -10  15   29.93    7.42
   2 -10  15   -2.13    2.38
   2 -10  16   -1.32    2.38
   2 -10  16    2.05    7.02
   2 -10  17   -0.99    2.26
   2 -10  17    1.82    2.95
   2 -10  18   25.11    2.41
   2 -10  18    7.04    2.88
   2 -10  19   -1.17    6.55
   2 -10  19   -0.20    2.23
   2 -10  19   -0.57    2.62
   2 -10  20   -0.74    6.00
   2 -10  20   -0.12    2.16
   2 -10  21   -2.05    2.47
   2 -10  21   -0.27    5.59
   2 -10  21    5.00    2.16
   2 -10  23   -1.58    4.27
  -2 -11  23   -1.60    3.22
  -2 -11  22    0.48    3.89
  -2 -11  22   -0.88    4.70
  -2 -11  21    0.67    4.29
  -2 -11  18  -13.98    8.38
  -2 -11  18   82.38    5.93
  -2 -11  17   60.90    7.90
  -2 -11  17   -4.66    5.68
  -2 -11  16   30.88    7.94
  -2 -11  16   -8.91    5.82
  -2 -11  15   51.86    8.02
   2 -11 -15   47.31    5.90
  -2 -11  14    1.89    7.60
   2 -11 -14    0.71    5.39
  -2 -11  14    2.51    5.81
  -2 -11  13    0.36    7.78
   2 -11 -13    2.30    5.50
  -2 -11  12   -0.91    7.44
   2 -11 -12   -4.57    5.80
  -2 -11  11   69.88    7.86
   2 -11 -11   66.52    6.46
  -2 -11  10   91.81    8.09
   2 -11 -10   75.68    6.88
  -2 -11   9   -3.89    7.40
   2 -11  -9   -6.65    6.83
  -2 -11   9    0.47    5.22
   2 -11  -9   -0.30    3.68
  -2 -11   8    3.15    7.35
   2 -11  -8    4.85    7.29
   2 -11  -8   23.66    3.65
  -2 -11   7   19.43    7.18
   2 -11  -7   11.09    7.45
   2 -11  -7    7.73    3.80
   2 -11  -6   28.55    7.65
   2 -11  -6   26.72    4.28
  -2 -11   5    4.41    6.75
  -2 -11   5    6.18    9.60
   2 -11  -5    7.06    4.78
   2 -11  -5   -2.76    7.91
   2 -11  -4    1.72    4.93
  -2 -11   4    7.54    9.45
   2 -11  -4   -4.57    8.01
   2 -11  -4    6.41    7.27
  -2 -11   3   51.39    9.76
   2 -11  -3   52.46    7.67
  -2 -11   2    5.97    9.16
   2 -11  -2   -1.89    6.31
   2 -11  -2    6.07    7.14
  -2 -11   2    6.95    6.35
   2 -11  -1   46.73    7.53
   2 -11  -1   37.83    8.22
  -2 -11   1   33.93    6.73
   2 -11   0    0.84    7.35
  -2 -11   0   23.00    8.94
   2 -11   0    6.09    6.94
   2 -11   0   32.30    8.17
  -2 -11   0   58.42    6.97
   2 -11   0   40.29    7.39
   2 -11   1   11.89    8.53
  -2 -11  -1   77.61    8.67
   2 -11   1   94.38    7.84
   2 -11   1    7.40    7.20
   2 -11   1  100.30    8.56
   2 -11   2   -6.73    8.47
  -2 -11  -2    3.52    7.86
   2 -11   2    1.22    7.35
   2 -11   2   -0.22    6.90
   2 -11   2   15.88    7.82
   2 -11   3   -1.39    7.29
   2 -11   3   -3.07    8.28
  -2 -11  -3    1.03    7.76
   2 -11   3    1.34    6.49
   2 -11   3  -11.48    7.49
   2 -11   4    5.61    8.22
   2 -11   4   -2.52    6.09
   2 -11   4    8.97    7.14
  -2 -11  -4   15.58    7.38
   2 -11   4   17.56    7.10
   2 -11   5    3.52    7.29
   2 -11   5  -12.09    8.13
   2 -11   5   -3.91    5.73
   2 -11   5   10.22    6.85
  -2 -11  -5   14.13    6.84
   2 -11   6  -10.30    6.49
  -2 -11  -6   -1.17    6.48
   2 -11   6   -4.43    7.80
   2 -11   6    1.61    4.57
   2 -11   6    3.60    6.97
   2 -11   6    3.61    2.76
   2 -11   7   65.70    6.42
  -2 -11  -7   65.87    6.76
   2 -11   7   74.98    3.79
   2 -11   8   62.28    5.94
   2 -11   8   67.66    3.74
   2 -11   9    4.22    5.13
   2 -11   9    2.49    7.30
   2 -11  10   15.52    3.04
   2 -11  10   -0.42    6.38
   2 -11  10    9.39    7.50
   2 -11  11   48.80    3.38
   2 -11  11    5.09    6.10
   2 -11  12   14.09    5.99
   2 -11  12    0.53    3.81
   2 -11  13  134.38    4.01
   2 -11  13   -1.30    4.02
   2 -11  14   13.15    2.82
   2 -11  14   -3.04    3.66
   2 -11  15   10.73    7.29
   2 -11  16   -3.52    6.45
   2 -11  16    1.02    3.47
   2 -11  17    1.19    2.27
   2 -11  17   -1.51    3.25
   2 -11  18    0.95    2.15
   2 -11  19    0.20    5.17
   2 -11  20    2.60    2.84
   2 -11  20    0.42    4.89
   2 -11  21   -0.15    4.23
  -2 -12  19   -0.19    4.75
  -2 -12  18   -0.85    5.39
  -2 -12  17    0.29    5.98
  -2 -12  16    2.19    6.75
  -2 -12  15   13.88    7.10
  -2 -12  14   -0.94    6.70
   2 -12 -14   -2.85    4.14
  -2 -12  14    5.83    7.50
  -2 -12  13   -3.52    6.22
   2 -12 -13   -7.30    5.19
  -2 -12  13    4.21    7.75
  -2 -12  12   -6.59    6.40
   2 -12 -12    2.14    5.56
  -2 -12  12   -3.74    7.85
  -2 -12  11   77.86    6.93
   2 -12 -11   91.08    6.27
  -2 -12  10   12.08    6.28
   2 -12 -10   10.61    5.62
  -2 -12   9   10.00    6.14
   2 -12  -9    9.25    5.71
  -2 -12   8    4.45    5.85
  -2 -12   8   -4.22    8.48
   2 -12  -8    4.71    5.82
  -2 -12   7   16.04    8.72
   2 -12  -7   28.53    6.13
   2 -12  -6    1.45    3.12
  -2 -12   6   -4.49    8.55
   2 -12  -6    5.41    6.28
  -2 -12   5   48.43    8.63
   2 -12  -5   45.98    3.56
   2 -12  -5   45.17    6.68
   2 -12  -4   16.75    3.62
  -2 -12   4   15.62    8.28
   2 -12  -3    3.29    4.05
  -2 -12   3   18.04    7.98
  -2 -12   2   72.11    8.17
   2 -12  -2   35.31    5.08
  -2 -12   1   54.10    7.81
   2 -12  -1   37.58    7.06
   2 -12  -1   51.24    6.66
  -2 -12   0  213.74    8.86
   2 -12   0  116.03    8.53
   2 -12   0   66.10    6.48
   2 -12   0  284.77    8.26
   2 -12   1   -0.56    5.94
  -2 -12  -1    4.97    7.05
   2 -12   1    0.24    6.27
   2 -12   1   -1.00    6.47
   2 -12   2   -5.08    6.37
  -2 -12  -2    7.62    6.61
   2 -12   2    7.89    6.04
   2 -12   2    4.23    6.36
   2 -12   3   -0.93    6.64
   2 -12   3   -4.95    6.02
   2 -12   3    4.57    5.72
  -2 -12  -3    6.05    6.40
   2 -12   3   -0.30    6.30
   2 -12   4  -10.69    7.29
   2 -12   4    2.28    6.14
   2 -12   4   -5.13    5.68
   2 -12   4    8.98    6.31
  -2 -12  -4    6.75    6.24
   2 -12   5  -10.78    7.67
   2 -12   5  -11.91    6.42
   2 -12   5   51.93    6.46
  -2 -12  -5   40.67    6.24
   2 -12   5   90.57    5.83
   2 -12   6   -7.57    7.55
   2 -12   6   -7.08    6.18
   2 -12   6   12.42    5.24
   2 -12   6    7.95    5.97
   2 -12   7    1.90    7.55
   2 -12   7   -0.40    6.02
   2 -12   7    4.38    4.94
   2 -12   7    3.49    5.70
   2 -12   8    1.80    7.40
   2 -12   8   -4.78    5.89
   2 -12   8    0.84    4.74
   2 -12   8    1.76    5.39
   2 -12   9  -13.74    7.47
   2 -12   9    3.30    5.89
   2 -12  10   26.41    5.09
   2 -12  11   -1.18    5.33
   2 -12  11    9.77    4.71
   2 -12  12   -4.05    4.85
   2 -12  12   -0.04    2.12
   2 -12  13   -8.92    6.50
   2 -12  13   -5.70    4.68
   2 -12  15    1.91    4.15
   2 -12  16 1796.32   40.54
   2 -12  17   -0.27    4.86
   2 -12  17   -0.66    3.55
   2 -12  18    2.17    4.18
  -2 -13  16    2.73    3.52
  -2 -13  15    4.54    4.14
  -2 -13  14    1.04    4.65
  -2 -13  13    4.13    5.13
   2 -13 -12   -0.81    3.73
   2 -13 -11    2.92    4.02
   2 -13 -10   -2.37    4.36
  -2 -13   8   11.03    6.39
   2 -13  -8   29.79    5.98
  -2 -13   7    0.66    6.35
   2 -13  -7   25.67    5.59
  -2 -13   6   -9.94    6.51
   2 -13  -6   18.54    5.41
  -2 -13   5    8.34    6.52
   2 -13  -5   19.45    5.48
  -2 -13   4   -0.16    6.35
   2 -13  -4    2.63    5.51
  -2 -13   3   80.48    6.91
  -2 -13   2    5.66    6.18
  -2 -13   1    7.98    5.98
   2 -13  -1    0.67    2.86
   2 -13  -1   14.03    5.39
   2 -13   0    4.58    5.26
  -2 -13   0    0.26    5.60
   2 -13   1   -5.67    5.27
  -2 -13  -1   -0.88    5.48
   2 -13   2    5.44    3.73
   2 -13   2   14.89    5.50
  -2 -13  -2   23.34    5.56
   2 -13   3   -5.76    3.86
   2 -13   3   30.02    5.22
   2 -13   4    7.39    5.18
   2 -13   5   -3.65    4.30
   2 -13   5   13.91    5.24
   2 -13   6   -1.72    4.57
   2 -13   6   17.96    4.28
   2 -13   8   -4.32    4.82
   2 -13   9   80.94    5.46
   2 -13  10    1.78    4.67
   2 -13  11   -6.95    4.88
   2 -13  12    1.26    4.03
   2 -13  13   24.43    3.65
   2 -13  14    1.97    3.13
  -2 -14   9    3.87    3.35
  -2 -14   8   -2.17    3.62
  -2 -14   7    3.41    3.74
   2 -14  -7    1.68    3.14
   2 -14  -6   27.84    3.64
  -2 -14   6   10.60    3.77
   2 -14  -5    9.50    3.56
  -2 -14   5    6.03    3.78
  -2 -14   4   -0.33    3.92
  -2 -14   3   -0.02    3.92
   2 -14  -2   45.98    3.75
  -2 -14   2    2.46    4.06
   2 -14  -1   24.55    3.62
   2 -14   0  109.43    4.62
   2 -14   1   15.43    3.42
   2 -14   2    4.23    3.43
   2 -14   3   -2.32    3.09
  -3   0  34   -0.23    7.75
  -3   0  33   -0.36    8.18
   3   0 -32    0.57    1.95
   3   0 -30   -0.32    2.47
   3   0 -28   -4.18    3.02
  -3   0  26  532.60   14.02
  -3   0  25    0.82    3.81
  -3   0  24  710.44   14.86
  -3   0  24  343.33   15.75
  -3   0  23    0.55    3.65
  -3   0  23   13.99    6.80
  -3   0  22    2.84    3.65
  -3   0  22   -1.77    6.20
  -3   0  22   12.62    6.55
  -3   0  21    0.08    3.38
  -3   0  21   -3.67    6.08
  -3   0  20    1.94    3.20
  -3   0  20    4.65    5.77
  -3   0  20   -3.05    5.82
  -3   0  19   -0.56    3.10
  -3   0  19   -3.00    5.67
  -3   0  18   10.02    3.02
  -3   0  18    5.92    5.31
  -3   0  17    0.06    2.81
  -3   0  17    2.73    5.21
   3   0 -17   -2.59    4.60
   3   0 -16   53.24    5.69
  -3   0  16   51.93    6.15
  -3   0  16   54.07    3.31
  -3   0  16   36.39    5.03
  -3   0  15   -0.69    4.44
   3   0 -15    2.16    5.21
  -3   0  15    2.52    2.52
  -3   0  15    1.78    4.82
   3   0 -14  634.43   19.06
  -3   0  14  648.85   18.45
   3   0 -13   -0.43    6.25
   3   0 -12   38.49    8.55
   3   0 -11    1.88    7.51
   3   0 -10 1502.06   38.38
   3   0  -9  -15.18    9.05
   3   0  -8 1881.83   47.18
   3   0  -7   -0.51    9.36
   3   0  -6   32.19    5.45
   3   0  -5    1.92    8.12
   3   0  -5   -1.19    5.13
   3   0  -4   99.48    6.86
   3   0  -4   88.09    9.93
   3   0  -3    0.57    8.35
   3   0  -3    1.57    5.28
   3   0  -2 1215.26   29.37
   3   0  -2 1192.30   32.46
   3   0  -1   -1.10    5.20
   3   0  -1   -2.48    5.50
   3   0   0  579.46   15.39
   3   0   0  561.40   15.94
   3   0   1    1.39    4.62
   3   0   2  210.14    7.99
   3   0   3    2.45    4.17
   3   0   3    5.73    5.56
   3   0   4   10.29    5.33
  -3   0  -4   10.37    6.96
   3   0   5    1.43    5.72
   3   0   6  220.99    8.96
   3   0   7    1.96    5.27
   3   0   8  572.41   16.56
   3   0   9    0.32    5.28
   3   0  10 1939.73   46.66
   3   0  11   -1.67    5.44
   3   0  12    4.01    5.68
   3   0  12    3.53    2.18
   3   0  13    2.08    5.42
   3   0  13    0.79    2.33
   3   0  14   88.71    7.40
   3   0  14   92.23    3.89
   3   0  15    2.85    5.89
   3   0  15    3.37    2.80
   3   0  16   11.65    6.63
   3   0  16   13.65    2.85
  -3   0 -17    3.46   10.13
   3   0  17    1.52    6.69
   3   0  17    1.52    2.92
  -3   0 -18 1113.15   29.64
   3   0  18 1072.38   31.50
   3   0  18 1163.34   26.57
  -3   0 -19  -10.71   11.32
   3   0  19    6.15    6.82
   3   0  19   -2.80    3.27
  -3   0 -20  376.58   15.95
   3   0  20  365.11   15.17
   3   0  20  402.31   10.48
  -3   0 -21    2.45   11.55
   3   0  21    1.04    3.42
   3   0  21   -3.08    6.84
   3   0  22  320.45    9.34
   3   0  22  339.63   10.85
  -3   0 -22  370.12   15.41
   3   0  23    0.40    3.70
   3   0  23   15.54    6.23
  -3   0 -23    7.67   11.86
  -3   0 -24   13.73   11.34
   3   0  24   40.52    4.04
   3   0  25    3.46    3.66
  -3   0 -26   75.71   11.27
   3   0  26   90.89    4.74
  -3   0 -27   -2.82    9.75
   3   0  27   -1.50    3.41
  -3   0 -28   49.45    9.80
   3   0  28   80.47    4.25
  -3   0 -29    8.96    8.65
   3   0  30   -4.59    3.45
   3   0  31    0.16    2.14
   3  -1 -33   -0.41    1.84
  -3   1  33   -5.90    6.81
  -3  -1  33  -10.48    9.13
  -3   1  32   -1.52    8.48
  -3  -1  32   -2.67    8.76
   3  -1 -31   11.63    2.67
  -3   1  31   -1.07    7.25
  -3  -1  31    9.12    8.58
   3   1 -30   -1.00    2.14
  -3  -1  30    8.65    9.77
  -3   1  30   12.09    6.27
   3   1 -29    6.37    2.59
   3  -1 -29   -2.12    3.07
  -3  -1  29    2.16    8.03
  -3   1  28   46.23   11.52
  -3  -1  28   40.64   11.90
  -3   1  27   24.30    6.75
  -3  -1  27   24.64    7.26
   3   1 -27   21.75    4.54
   3  -1 -27   26.48    4.50
  -3  -1  26    3.95    7.45
  -3   1  26    6.01    7.21
   3  -1 -26   12.14    4.58
   3   1 -26    8.52    4.61
  -3  -1  26   10.39    4.01
  -3   1  26    9.73    3.73
  -3  -1  25   -7.54    7.15
  -3   1  25   -6.10    6.96
  -3   1  25    2.17    3.94
  -3  -1  25    1.00    3.79
   3   1 -25   -1.57    4.54
   3  -1 -25   -0.70    4.38
  -3   1  24  181.97    9.27
  -3  -1  24  175.96    6.60
  -3   1  24  159.34    6.47
   3   1 -24  180.73    6.76
   3  -1 -24  179.04    6.66
  -3   1  23  910.53   22.65
  -3  -1  23  855.92   21.37
  -3   1  23  864.75   21.41
   3   1 -23  899.13   21.41
   3  -1 -23  887.78   21.43
  -3   1  22  249.76    9.42
  -3   1  22  244.57    7.67
  -3  -1  22  228.75    7.66
   3  -1 -22  251.26    8.01
   3   1 -22  237.38    7.92
  -3   1  21 1324.48   28.42
  -3  -1  21 1158.46   27.02
  -3   1  21 1093.85   26.97
  -3   1  21  980.97   30.97
  -3  -1  21 1024.47   31.08
   3  -1 -21 1177.91   27.14
   3   1 -21 1141.45   27.10
  -3   1  20   62.80    6.27
  -3  -1  20   71.99    4.22
  -3   1  20   78.40    4.24
  -3  -1  20   64.77    7.09
  -3   1  20   64.23    7.18
   3   1 -20   64.06    4.73
   3  -1 -20   70.52    4.72
   3  -1 -19  170.52    6.47
   3   1 -19  187.44    6.58
   3  -1 -19  186.32    9.56
  -3  -1  19  171.39    9.75
  -3   1  19  165.51    9.38
  -3  -1  19  194.67    6.29
  -3   1  19  194.51    6.18
  -3   1  18    0.66    5.08
   3  -1 -18    6.30    5.61
  -3  -1  18    2.57    2.99
  -3   1  18    4.64    2.99
  -3   1  18    4.20    5.38
  -3  -1  18    0.09    5.26
   3   1 -18    2.89    3.62
   3  -1 -18    4.18    3.62
  -3  -1  17   13.62    2.96
  -3   1  17   14.84    2.91
  -3   1  17   12.98    5.54
  -3  -1  17   12.76    5.43
   3  -1 -17   16.18    5.81
  -3   1  17    6.20    5.00
   3  -1 -16   68.19    7.56
  -3   1  16   66.18    6.37
  -3  -1  16   65.35    6.38
  -3  -1  16   73.72    3.68
  -3   1  16   79.86    3.66
  -3   1  16   76.32    5.09
  -3  -1  15    0.36    4.62
  -3   1  15    3.15    4.14
   3  -1 -15    8.69    6.40
  -3  -1  15    6.00    2.61
  -3   1  15    5.21    2.54
  -3   1  15    4.59    5.03
  -3  -1  15    3.73    4.93
   3  -1 -14   20.64    7.61
  -3  -1  14   18.84    5.25
   3  -1 -13  180.47   10.67
   3   1 -13  183.33    7.97
   3  -1 -12  439.59   16.45
   3   1 -12  400.79   13.32
   3  -1 -11  190.05   10.93
   3   1 -11  134.65    7.98
   3   1 -10   12.33    6.79
   3  -1 -10   11.01    9.10
   3  -1  -9  328.98   14.63
   3   1  -9  352.05   12.75
   3   1  -8 1272.84   33.57
   3  -1  -8 1359.68   35.62
   3   1  -7  398.98   14.92
   3  -1  -7  373.79   16.60
   3   1  -6   13.59    7.61
   3  -1  -6   15.88   10.94
   3   1  -5   40.39    7.91
   3  -1  -5   51.90   10.35
   3   1  -5   38.57    5.26
   3   1  -4 1326.88   32.87
   3   1  -4 1387.47   35.33
   3  -1  -4 1422.10   36.82
   3   1  -3 1549.87   37.69
   3   1  -3 1611.70   40.24
   3  -1  -3 1639.85   41.36
   3  -1  -2  293.68   10.05
   3   1  -2  279.69    9.93
   3  -1  -2  282.28   14.13
   3  -1  -1    1.02    8.90
   3  -1  -1    3.01    5.19
   3   1  -1    1.79    4.78
   3   1  -1   -0.40    5.81
   3  -1  -1    2.38    5.77
   3  -1   0  631.96   16.21
   3   1   0  595.76   15.86
  -3  -1   0  620.44   15.94
   3  -1   0  558.87   16.46
   3   1   0  555.63   16.42
  -3  -1  -1  662.15   16.49
   3  -1   1  657.64   17.23
   3   1   1  619.12   17.20
   3  -1   2  243.75    8.04
   3   1   2  230.59    8.07
   3  -1   2  217.72    8.76
   3   1   2  229.56    8.72
   3   1   3   82.92    6.41
   3  -1   3   79.45    5.46
   3   1   3   90.85    5.48
   3  -1   3   74.45    6.42
  -3  -1  -4  182.34    9.81
  -3   1  -4  179.94    9.85
   3   1   4  182.92    7.22
   3  -1   4  203.77    8.55
   3   1   4  192.53    8.50
  -3  -1  -5  741.72   20.84
  -3   1  -5  722.96   20.84
   3   1   5  778.97   20.19
   3  -1   5  740.07   20.02
  -3  -1  -6  296.90   12.13
  -3   1  -6  326.30   12.24
   3   1   6  342.14   11.18
   3  -1   6  316.44   11.12
  -3   1  -7 1275.79   31.90
  -3  -1  -7 1253.91   31.74
   3   1   7 1279.27   31.58
   3  -1   7 1251.74   31.55
  -3   1  -8  508.03   16.00
  -3  -1  -8  547.95   16.04
   3   1   8  551.83   15.84
   3  -1   8  551.08   15.86
  -3   1  -9  125.81    8.10
  -3  -1  -9  140.19    8.46
   3   1   9  120.01    7.55
   3  -1   9  117.20    7.46
  -3   1 -10    0.89    5.30
  -3  -1 -10   -0.48    5.55
   3   1  10    0.61    5.27
   3  -1  10    2.38    5.22
  -3  -1 -11  278.21   10.83
  -3   1 -11  267.89   10.85
   3   1  11  288.38   10.91
   3  -1  11  279.83   11.03
   3   1  12  327.03    7.92
   3  -1  12  292.84    7.85
  -3  -1 -12  295.75   11.40
  -3   1 -12  287.06   11.30
   3   1  12  346.64   11.93
   3  -1  12  261.58   11.42
   3  -1  13   48.95    2.88
   3   1  13   50.94    2.89
  -3   1 -13   48.22    6.39
  -3  -1 -13   48.10    6.62
   3   1  13   45.49    6.49
   3  -1  13   47.28    6.50
   3  -1  14    4.74    2.64
   3   1  14    7.89    2.66
  -3   1 -14   -0.44    5.96
  -3  -1 -14    1.67    5.61
   3   1  14    3.19    5.86
   3  -1  14   -0.62    5.94
   3  -1  15    3.75    2.84
   3   1  15    6.45    2.78
  -3  -1 -15    7.53    6.31
  -3   1 -15    4.61    5.85
   3   1  15    3.99    6.05
   3  -1  15    4.77    5.85
  -3  -1 -16   34.12   10.50
   3   1  16   28.41    3.09
   3  -1  16   34.07    3.07
  -3   1 -16   24.46    6.66
  -3  -1 -16   26.20    6.43
   3   1  16   27.45    6.92
   3  -1  16   26.57    6.83
  -3   1 -17   43.65    9.81
  -3  -1 -17   35.85   11.29
   3   1  17   54.89    3.56
   3  -1  17   62.46    3.57
  -3   1 -17   52.61    7.32
  -3  -1 -17   51.09    7.56
   3   1  17   54.79    7.60
   3  -1  17   61.56    7.76
  -3  -1 -18  135.88   12.36
  -3   1 -18  151.75   11.19
   3  -1  18  139.32    4.93
   3   1  18  127.70    4.98
  -3   1 -18  101.47    9.25
  -3  -1 -18  115.95    9.21
   3   1  18  115.76    9.32
   3  -1  18  128.99    9.41
  -3   1 -19  164.10   11.41
   3   1  19  172.37    5.77
   3  -1  19  157.32    5.66
  -3  -1 -19  149.03   10.32
  -3   1 -19  130.53    9.95
   3   1  19  154.26   10.11
   3  -1  19  145.14    9.94
  -3  -1 -20  398.97   16.13
  -3   1 -20  374.08   14.60
   3   1  20  328.60   14.25
   3  -1  20  351.70   14.59
   3  -1  20  362.73    9.74
   3   1  20  383.10    9.81
  -3   1 -20  294.71   14.40
  -3  -1 -20  310.63   14.44
  -3   1 -21   53.05   11.02
  -3  -1 -21   62.89   12.89
   3   1  21   71.64    8.30
   3  -1  21   64.11    8.16
   3  -1  21   68.91    4.34
   3   1  21   72.36    4.24
  -3   1 -21   62.33    8.38
  -3  -1 -21   67.47    8.85
   3  -1  21   76.71    5.86
   3  -1  22   -0.07    3.45
   3   1  22    1.56    3.47
  -3   1 -22    4.01   10.60
  -3  -1 -22    7.51   12.68
   3   1  23   95.53    4.78
   3  -1  23   85.78    4.63
  -3   1 -23   75.75   11.20
  -3  -1 -23   95.76   13.16
   3   1  24   76.31    6.71
   3   1  24   65.03    4.28
   3  -1  24   55.22    4.09
  -3   1 -24   48.31   10.69
  -3  -1 -24   63.30   12.46
   3   1  25  107.40    7.82
  -3  -1 -25  112.94   12.83
   3   1  25  110.31    5.18
   3  -1  25  105.08    4.98
  -3  -1 -26  127.48   12.55
   3   1  26  119.46    5.09
   3  -1  26  117.51    5.01
  -3  -1 -27    2.59   11.15
  -3   1 -27   -9.20    8.98
   3   1  27    0.66    3.19
   3  -1  27   -2.40    3.38
   3   1  28    4.55    3.18
   3  -1  28    4.98    3.20
  -3  -1 -29   22.10    9.51
  -3  -1 -30    3.29    3.52
  -3   1 -30    3.62    3.59
   3   1  30    2.32    2.86
   3  -1  30    3.12    2.97
  -3  -1 -31    8.57    3.02
  -3   1 -31    7.48    3.06
   3   1  31    8.97    2.18
   3  -1  31    8.15    2.08
  -3   1 -32   11.63    2.31
  -3  -1 -32   10.95    2.27
   3  -2 -33   -0.98    1.91
  -3   2  33   -0.28    6.70
  -3  -2  32   68.82    3.18
  -3   2  32   -1.72    7.43
   3  -2 -31   -4.04    2.49
  -3   2  31   10.50    6.43
   3  -2 -30   -0.61    2.75
  -3   2  30   -1.07    6.15
  -3  -2  30    1.13    8.38
   3  -2 -29   -2.60    3.22
  -3   2  29   11.10    6.26
  -3  -2  29    0.40    9.47
  -3  -2  28    2.66   10.08
  -3   2  28   35.31    6.57
  -3   2  27   13.62    6.99
  -3  -2  27    3.87    8.97
  -3   2  26   89.95    7.93
   3  -2 -26   95.53    5.32
   3   2 -26   91.17    5.36
  -3   2  25   29.16    7.42
  -3  -2  25   37.08    8.39
  -3  -2  25   24.27    4.12
  -3   2  25   21.63    3.93
   3  -2 -25   25.87    4.40
   3   2 -25   29.88    4.78
  -3  -2  24   10.53    7.24
  -3   2  24    2.85    6.70
  -3  -2  24    8.52    3.87
  -3   2  24    4.93    3.72
   3   2 -24    8.03    4.35
   3  -2 -24    5.73    4.17
  -3   2  23  296.69    9.84
  -3  -2  23  302.45   11.14
  -3  -2  23  242.74    8.24
  -3   2  23  272.38    8.26
   3  -2 -23  278.04    8.45
   3   2 -23  251.63    8.25
  -3  -2  22   76.02    7.41
  -3   2  22   77.89    6.66
  -3  -2  22   80.38    4.58
  -3   2  22   77.44    4.46
   3   2 -22   79.14    5.00
   3  -2 -22   75.71    5.01
  -3  -2  21   -5.64    7.15
  -3   2  21   -4.70    6.04
  -3  -2  21   14.06    3.63
  -3   2  21   12.79    3.53
   3   2 -21   11.42    4.09
   3  -2 -21   14.04    4.02
  -3  -2  20  187.52    8.63
  -3   2  20  211.07    8.26
   3  -2 -20  198.24   10.52
  -3   2  20  201.54    6.33
  -3  -2  20  171.22    6.24
   3   2 -20  155.29    6.55
   3  -2 -20  193.13    6.53
  -3   2  19   -0.75    5.06
  -3  -2  19   -5.95    6.20
   3  -2 -19    4.92    6.35
  -3   2  19    1.02    3.16
  -3  -2  19    2.30    3.18
   3   2 -19    2.14    3.66
   3  -2 -19   -0.36    3.56
  -3  -2  18  210.03    8.57
  -3   2  18  253.72    8.09
   3  -2 -18  227.90   11.17
   3   2 -18  201.07    6.92
   3  -2 -18  230.93    7.04
  -3  -2  18  222.09    6.84
  -3   2  18  254.92    6.97
  -3   2  17   90.27    5.92
  -3  -2  17   79.13    6.62
   3  -2 -17   80.28    8.68
  -3  -2  17   96.90    4.23
  -3   2  17   89.14    4.22
  -3  -2  16 1020.38   23.52
  -3   2  16  976.59   22.74
  -3   2  16  946.14   22.13
  -3  -2  16  909.13   22.14
  -3  -2  15   15.43    2.78
  -3   2  15   13.17    2.62
   3  -2 -15    8.18    7.81
  -3  -2  15   10.04    5.18
  -3   2  15   13.80    3.97
   3  -2 -14   53.92    8.46
  -3  -2  14   47.37    3.17
  -3   2  14   54.60    3.11
  -3  -2  14   45.33    5.09
   3  -2 -13  702.62   22.53
   3  -2 -12   22.07    9.40
   3  -2 -11   28.82   10.39
   3  -2 -10  539.48   19.84
   3   2  -9   13.83    5.08
   3  -2  -9   20.01   10.85
   3   2  -8 1931.13   50.11
   3  -2  -8 2090.75   54.03
   3  -2  -7   31.35    6.93
   3   2  -7   52.36    8.83
   3  -2  -6  826.54   22.52
   3  -2  -6  792.12   27.25
   3  -2  -5  216.68    9.02
   3   2  -5  215.28    9.95
   3   2  -5  215.58    8.03
   3   2  -4   20.72    7.08
   3   2  -4   21.19    5.01
   3  -2  -4   24.02    5.97
   3   2  -3  146.34    7.27
   3  -2  -3  135.22    7.60
   3  -2  -3  150.74   11.60
   3  -2  -2   51.03    5.93
   3   2  -2   47.96    5.15
   3  -2  -2   50.28    9.95
  -3  -2   2   55.23    7.11
   3  -2  -1   52.68    5.70
   3   2  -1   70.68    5.23
  -3  -2   1   75.57    7.22
   3  -2  -1   54.10   10.06
  -3  -2   0   23.19    6.14
   3   2   0   22.35    4.14
   3  -2   0   16.24    5.19
   3   2   0   21.88    5.55
  -3  -2  -1    4.80    5.06
   3  -2   1    4.85    4.91
   3   2   1    5.56    4.74
  -3  -2  -2 1651.51   37.21
   3  -2   2 1542.77   37.62
   3   2   2 1607.18   37.66
   3  -2   2 1498.06   38.25
   3   2   2 1587.79   38.53
   3  -2   3    4.39    4.42
   3  -2   3    6.09    5.23
   3   2   3    7.66    5.42
   3   2   3    6.16    4.40
  -3  -2  -3    1.04    2.38
   3  -2   4  791.43   19.69
   3   2   4  704.18   19.33
   3  -2   4  835.03   20.60
   3   2   4  734.96   20.26
  -3   2  -5  941.11   25.55
  -3  -2  -5  917.24   25.50
   3   2   5 1003.02   24.75
   3  -2   5  987.10   24.74
  -3   2  -6  262.44   11.10
   3   2   6  271.03   10.07
   3  -2   6  274.91    9.97
  -3   2  -7  738.01   20.75
  -3  -2  -7  796.80   21.07
   3   2   7  729.62   20.06
   3  -2   7  750.18   20.15
  -3   2  -8  836.69   22.30
  -3  -2  -8  796.00   22.31
   3   2   8  852.03   21.90
   3  -2   8  799.62   21.84
  -3   2  -9  187.37    8.94
  -3  -2  -9  203.28    8.81
   3   2   9  200.94    8.66
   3  -2   9  180.20    8.66
  -3  -2 -10   89.18    6.74
  -3   2 -10   91.11    7.10
   3   2  10   96.46    6.75
   3  -2  10  101.50    6.81
  -3   2 -11  153.69    8.15
  -3  -2 -11  156.46    8.37
   3   2  11  157.45    8.28
   3  -2  11  165.73    8.31
   3   2  12    4.17    2.12
   3  -2  12    3.39    2.20
  -3   2 -12   -0.47    5.61
  -3  -2 -12    2.14    5.52
   3   2  12    4.86    5.42
   3  -2  12    3.66    5.20
   3   2  13   24.12    2.56
   3  -2  13   16.69    2.55
  -3   2 -13   17.44    5.86
  -3  -2 -13   17.46    6.12
   3   2  13   18.24    5.75
   3  -2  13   13.63    5.58
   3  -2  14  329.55    8.20
   3   2  14  318.07    8.21
  -3   2 -14  264.37   11.92
  -3  -2 -14  278.66   12.01
   3   2  14  291.08   11.96
   3  -2  14  294.99   11.94
   3   2  15   27.11    2.86
   3  -2  15   29.46    2.90
  -3   2 -15   28.86    6.29
  -3  -2 -15   21.83    6.23
   3   2  15   29.05    6.25
   3  -2  15   34.30    6.57
  -3  -2 -16   67.67   12.18
   3  -2  16   91.87    4.04
   3   2  16   85.20    3.91
  -3   2 -16   76.16    7.90
  -3  -2 -16   70.19    7.93
   3   2  16   78.26    7.46
   3  -2  16   85.20    8.09
  -3  -2 -17  186.47   13.30
   3  -2  17  239.05    6.94
   3   2  17  254.88    6.96
  -3   2 -17  196.97   11.20
  -3  -2 -17  218.20   11.34
   3   2  17  262.89   11.63
   3  -2  17  235.72   11.57
  -3  -2 -18   41.21   12.15
   3   2  18   56.95    3.94
   3  -2  18   56.84    3.83
  -3   2 -18   43.62    7.98
  -3  -2 -18   49.29    8.04
   3   2  18   57.65    7.67
   3  -2  18   54.31    7.74
  -3  -2 -19  105.63   13.08
   3  -2  19   95.07    4.43
   3   2  19   85.65    4.45
  -3   2 -19   71.97    8.60
  -3  -2 -19   85.68    9.10
   3   2  19  105.86    8.90
   3  -2  19   91.66    8.30
  -3  -2 -20  102.11   13.13
   3   2  20  101.27    4.58
   3  -2  20   94.11    4.64
  -3   2 -20   81.45    8.67
  -3  -2 -20   84.85    8.71
   3   2  20   89.17    8.57
   3  -2  20   86.56    8.49
   3  -2  21   39.99    3.95
   3   2  21   51.40    3.78
  -3   2 -21   31.04    7.82
  -3  -2 -21   32.68    8.07
   3   2  21   38.22    7.28
   3  -2  21   30.66    7.24
   3  -2  22   12.43    3.41
   3   2  22   22.01    3.46
  -3  -2 -22   19.85   13.13
   3   2  23  145.29    5.46
   3  -2  23  143.53    5.36
   3   2  24   35.94    3.71
   3  -2  24   40.26    3.65
   3   2  24   36.09    6.79
  -3  -2 -24   40.21   13.06
   3   2  25   13.98    3.49
   3  -2  25   10.71    3.39
   3   2  25   19.66    6.48
   3   2  26  307.55    8.78
   3  -2  26  299.12    8.79
   3   2  26  331.63   10.87
   3   2  27    0.67    3.12
   3  -2  27    0.55    3.21
   3   2  27    3.37    7.71
  -3  -2 -27   -0.78   11.37
  -3  -2 -28   -5.29   10.82
  -3   2 -29   10.25    3.68
  -3  -2 -29   13.70    3.73
  -3   2 -30   84.61    4.36
   3   2  30  111.66    3.89
   3  -2  30  111.90    4.01
  -3  -2 -30   93.35    4.40
  -3   2 -31    0.71    2.60
  -3  -2 -31    0.75    2.48
   3  -3 -33    0.44    1.80
  -3   3  33    1.38    5.72
  -3   3  32    0.42    7.02
  -3  -3  32   14.32    2.60
  -3   3  31    5.92    5.73
  -3   3  30   74.82    6.49
   3  -3 -30   -1.58    2.70
  -3  -3  29   -9.81   11.33
  -3   3  29   11.37    6.04
  -3   3  28    2.99    6.26
  -3  -3  28    1.49    9.75
   3  -3 -28   -0.23    3.29
  -3   3  27    9.71    6.96
  -3  -3  27   40.50    9.93
  -3  -3  26   -2.69   10.09
  -3   3  26   -0.68    6.58
   3   3 -25   44.35    4.50
   3  -3 -25   45.87    4.33
  -3  -3  25   43.92   10.82
  -3   3  25   38.44    6.74
   3   3 -24  158.69    6.21
   3  -3 -24  154.01    6.12
  -3   3  24  166.17    8.34
  -3   3  23   52.01    6.72
  -3  -3  23   57.33   10.23
  -3  -3  23   23.64   14.02
   3   3 -23   31.39    4.12
   3  -3 -23   38.92    4.44
  -3  -3  23   27.50    3.99
  -3   3  22  838.52   18.36
  -3   3  22  759.83   16.92
  -3  -3  22  831.18   17.15
   3  -3 -22  835.35   17.04
   3   3 -22  808.72   17.06
  -3  -3  21   -4.51    8.31
  -3   3  21   -0.03    5.89
  -3  -3  21   -1.21    3.47
  -3   3  21    0.34    3.32
   3   3 -21    0.80    3.83
   3  -3 -21    1.26    3.77
  -3   3  20  303.94    9.83
   3  -3 -20  287.13   13.17
   3  -3 -20  270.84    7.94
   3   3 -20  303.80    7.96
  -3   3  20  261.93    7.64
  -3  -3  20  308.01    7.98
  -3  -3  19    3.59    7.80
  -3   3  19   65.22    6.12
  -3  -3  19    6.80    8.55
   3  -3 -19   28.22    7.77
   3   3 -19   33.53    3.92
   3  -3 -19   32.80    4.03
  -3   3  19   34.37    3.54
  -3  -3  19   33.71    3.70
  -3  -3  18   10.47    7.36
  -3   3  18   18.44    4.95
   3  -3 -18   25.12    7.77
   3  -3 -18   22.66    3.68
   3   3 -18   20.09    3.59
  -3   3  18   26.26    3.21
  -3  -3  18   25.32    3.36
  -3   3  17  174.14    6.56
   3  -3 -17  168.93   10.84
  -3  -3  17  154.76    5.23
  -3   3  17  158.38    5.16
  -3   3  16  340.55    9.13
   3  -3 -16  292.86   14.26
  -3  -3  16  345.79    8.09
  -3   3  16  312.70    7.93
   3  -3 -15   40.40    9.02
  -3   3  15   41.62    3.07
  -3  -3  15   39.37    3.21
   3  -3 -14    9.99    8.97
  -3  -3  14    4.47    2.59
  -3   3  14    8.81    3.86
  -3  -3  14    5.27    6.84
   3  -3 -13   12.19    9.17
  -3  -3  13   -4.32    6.84
   3  -3 -12   27.90    9.40
   3  -3 -11  175.99   12.47
   3  -3 -11  167.52    7.94
   3  -3 -10  171.81    8.23
   3  -3 -10  190.34   12.74
   3  -3  -9  916.27   24.34
   3  -3  -9  971.45   29.21
   3  -3  -8   -1.82    5.51
   3  -3  -8   -1.30   10.28
   3  -3  -7  441.33   14.15
   3  -3  -7  453.15   18.70
   3  -3  -6    1.86    5.85
  -3  -3   6    3.17    8.69
   3  -3  -6   -3.70   11.55
   3  -3  -5  446.35   13.88
   3   3  -5  484.93   13.34
   3   3  -5  446.08   14.19
   3  -3  -5  474.68   20.19
  -3  -3   5  504.29   18.04
   3   3  -4    6.52    7.03
   3  -3  -4    1.55    6.37
   3  -3  -4   -1.73   13.77
   3   3  -4   12.98    5.36
  -3  -3   4    1.61   10.89
   3   3  -3 1348.00   32.49
   3  -3  -3 1340.92   33.17
  -3  -3   3 1423.38   36.88
   3  -3  -2  609.39   16.66
   3   3  -2  592.33   15.75
  -3  -3   2  582.26   19.93
   3   3  -1  208.15    7.54
  -3  -3   1  222.62   11.94
  -3  -3   0  197.31   11.46
   3  -3   0  246.43   15.89
   3  -3   1 1718.02   42.95
   3   3   1 1719.29   42.83
   3  -3   1 1818.19   42.94
   3   3   1 1819.77   42.98
  -3  -3  -1 1923.30   44.34
   3  -3   1 1922.98   48.25
   3  -3   2 1307.16   32.12
   3   3   2 1388.13   32.37
   3  -3   2 1263.23   32.29
   3   3   2 1303.50   32.40
  -3  -3  -2 1362.49   32.85
   3  -3   2 1326.62   36.86
   3  -3   3    5.41    5.17
   3   3   3    7.69    5.00
   3  -3   3    9.95    4.26
   3   3   3    6.60    4.19
  -3  -3  -3    5.47    4.22
   3  -3   3    8.94    9.54
   3  -3   4 1093.23   26.42
   3   3   4 1017.67   26.59
   3  -3   4 1065.97   26.80
   3   3   4 1021.67   26.52
  -3  -3  -4 1095.12   25.58
   3  -3   4 1160.22   32.11
   3  -3   5   39.85    4.68
   3   3   5   33.29    4.50
   3   3   5   32.39    4.71
   3  -3   5   34.78    4.99
   3  -3   5   23.93   10.11
   3   3   6    1.93    4.42
   3  -3   6    4.58    4.62
  -3  -3  -6    2.26    5.91
  -3   3  -6    1.99    6.01
   3   3   7   23.00    4.67
   3  -3   7   24.05    4.93
  -3   3  -7   13.12    6.64
  -3  -3  -7   16.90    6.60
   3   3   8  294.33   10.18
   3  -3   8  295.40   10.43
  -3  -3  -8  301.68   11.59
  -3   3  -8  296.46   11.12
   3   3   9   12.26    4.88
   3  -3   9   10.66    4.96
  -3   3  -9    8.70    5.28
  -3  -3  -9    4.55    5.89
   3   3  10    4.72    4.67
   3  -3  10    2.12    4.81
  -3   3 -10    3.38    5.46
  -3  -3 -10    3.14    5.12
   3   3  11   59.93    5.72
   3  -3  11   51.88    5.97
   3   3  11   54.81    2.64
   3  -3  11   48.43    2.74
  -3   3 -11   47.73    6.11
  -3  -3 -11   51.81    6.54
   3   3  12  495.24   15.50
   3  -3  12  476.78   15.52
   3  -3  12  522.81   12.13
   3   3  12  510.97   12.12
  -3  -3 -12  470.22   15.87
   3   3  13   69.74    6.49
   3  -3  13   80.53    6.76
   3  -3  13   78.22    3.45
   3   3  13   80.17    3.30
  -3  -3 -13   67.38    6.89
  -3   3 -13   63.75    6.71
   3   3  14   10.57    5.69
   3  -3  14    9.01    5.58
   3   3  14    7.49    2.51
   3  -3  14    3.67    2.44
  -3   3 -14    2.88    5.41
  -3  -3 -14    1.56    5.84
   3   3  15   68.27    7.27
   3  -3  15   62.60    6.87
   3   3  15   76.56    3.66
   3  -3  15   74.55    3.51
  -3   3 -15   54.59    7.30
  -3  -3 -15   61.04    7.43
   3   3  16  265.18   11.73
   3  -3  16  268.61   11.63
  -3   3 -16  217.59   11.43
  -3  -3 -16  234.63   11.47
   3  -3  16  275.49    7.38
   3   3  16  281.69    7.42
  -3   3 -17  204.04   11.06
  -3  -3 -17  215.15   11.40
   3   3  17  228.99   11.05
   3  -3  17  240.97   11.19
   3  -3  17  221.61    7.35
   3  -3  17  244.58    6.86
   3   3  17  219.35    6.75
  -3   3 -18  168.13   11.03
  -3  -3 -18  201.88   11.35
   3   3  18  237.03   10.96
   3  -3  18  197.53   10.86
  -3  -3 -18  260.41   14.25
   3  -3  18  205.91    7.05
   3  -3  18  204.79    6.73
   3   3  18  262.52    6.78
  -3  -3 -19  189.59   11.41
  -3   3 -19  165.59   11.06
   3   3  19  217.95   10.78
   3  -3  19  207.11   10.92
  -3  -3 -19  247.51   14.63
   3  -3  19  203.63    7.04
   3   3  19  232.21    6.69
   3  -3  19  251.47    6.83
  -3   3 -20  242.17   12.97
  -3  -3 -20  267.44   13.73
   3   3  20  291.56   13.02
   3  -3  20  301.79   13.07
   3   3  20  338.81    8.89
   3  -3  20  331.00    8.90
   3   3  21   43.44    3.63
   3  -3  21   40.97    3.63
   3   3  22   35.22    3.59
   3  -3  22   27.29    3.43
   3  -3  23    3.82    3.12
   3   3  23    8.65    3.14
  -3  -3 -24   -5.80   13.49
   3   3  24    4.56    3.11
   3  -3  24    6.98    3.04
   3   3  25   19.49    6.57
  -3  -3 -25    8.65   12.84
   3   3  25   19.21    3.39
   3  -3  25   17.60    3.18
   3   3  26   52.08    6.62
  -3  -3 -26   60.38   12.54
   3   3  26   46.41    3.59
   3  -3  26   50.51    3.71
   3   3  27   -8.14    7.03
  -3  -3 -27  -16.66   12.09
  -3  -3 -28   28.38   11.14
  -3   3 -28   31.41    3.73
  -3  -3 -28   33.06    3.85
   3   3  29   29.68    5.04
  -3  -3 -29   28.04    9.98
  -3   3 -29   30.04    3.42
  -3  -3 -29   33.25    3.39
   3   3  29   34.56    2.82
  -3   3 -30    2.44    2.71
  -3  -3 -30    2.89    2.59
  -3   3 -31    1.28    1.94
  -3   4  32   -3.81    6.34
   3  -4 -32   -0.21    2.01
   3  -4 -31    1.44    2.16
  -3   4  31   -0.67    5.81
  -3  -4  30    0.65    2.96
   3  -4 -30   -0.93    2.49
  -3   4  30    4.69    4.96
   3  -4 -29   -2.19    2.75
  -3   4  29   17.06    5.85
  -3   4  28   11.54    5.61
  -3   4  27   33.64    5.99
  -3   4  26   61.27    6.88
  -3  -4  26   17.53   12.85
  -3   4  25    2.71    5.89
  -3  -4  25    2.00    8.04
  -3  -4  25  -13.20   11.86
   3   4 -24    2.45    3.63
   3  -4 -24    1.29    3.44
  -3  -4  24   -8.88   11.29
  -3  -4  24   -2.01    8.56
  -3   4  24   -6.25    5.79
   3   4 -23   93.58    5.00
   3  -4 -23   97.53    4.91
  -3  -4  23  121.40   11.41
  -3   4  23  100.87    6.93
   3  -4 -22  275.33    7.87
   3   4 -22  255.32    7.72
  -3  -4  22  260.35   20.33
  -3  -4  22  219.40   11.65
  -3   4  22  303.15    9.54
  -3  -4  22  267.23   13.58
   3  -4 -21  223.81    7.98
   3   4 -21  214.92    8.01
  -3  -4  21  217.35   19.46
   3  -4 -21  229.62   13.35
  -3  -4  21  248.38   13.34
  -3   4  21  225.24    9.28
   3   4 -20   60.58    4.08
   3  -4 -20   52.89    4.06
  -3   4  20   54.71    5.71
  -3  -4  20   64.34    9.60
   3  -4 -20   50.97    8.94
  -3  -4  20   50.83   14.83
   3  -4 -20   40.44    6.61
  -3  -4  19   -4.80    9.45
  -3  -4  19   25.11    9.19
  -3   4  19   -9.09    5.43
   3  -4 -19    3.78    5.54
  -3  -4  19   -2.21   13.89
   3  -4 -19   -1.82    7.56
   3   4 -19   -0.38    3.34
   3  -4 -19    2.91    3.45
  -3  -4  18  207.00   11.17
  -3   4  18  210.45    7.65
  -3  -4  18  192.31   17.70
   3  -4 -18  159.31   12.05
   3  -4 -18  161.36    9.02
   3  -4 -18  186.65    5.80
   3   4 -18  160.59    5.85
  -3  -4  17  318.13   13.37
  -3   4  17  330.24    9.05
  -3  -4  17  305.89   19.07
   3  -4 -17  318.60   14.73
   3  -4 -17  290.15    7.85
   3   4 -17  288.06    7.90
   3  -4 -16   17.35    5.41
   3  -4 -16   23.42    9.39
  -3   4  16    7.43    4.74
   3  -4 -15   32.13    5.92
   3  -4 -15   43.89    9.84
  -3   4  15   51.10    4.65
  -3  -4  15   54.46    8.70
  -3   4  14   72.96    4.63
  -3  -4  14   91.04   10.12
   3  -4 -14   69.86   10.89
   3  -4 -14   61.66    6.34
  -3  -4  13   -4.99   11.47
   3  -4 -13    2.16    8.93
   3  -4 -13   -1.07    5.28
   3  -4 -12  117.92    7.40
  -3  -4  12  135.39   13.72
   3  -4 -12  132.62   11.67
   3  -4 -11   84.97    6.84
  -3  -4  11   92.26   11.86
   3  -4 -11   80.47   11.55
  -3  -4  10   11.44   10.27
   3  -4 -10    9.83    9.91
   3  -4 -10   10.31    5.23
   3  -4  -9  619.45   18.58
   3  -4  -9  689.38   23.21
   3  -4  -8  155.97    7.68
  -3  -4   8  190.47   13.94
   3  -4  -8  185.08   13.00
  -3  -4   7   -4.86   11.28
   3  -4  -7   -4.45    5.45
   3   4  -6  114.07    6.23
   3  -4  -6  101.24    7.33
  -3  -4   6  116.37   13.17
   3   4  -5  699.59   18.13
   3  -4  -5  698.97   18.69
  -3  -4   5  682.06   24.02
   3   4  -4  441.34   12.61
   3  -4  -4  456.62   13.25
  -3  -4   4  466.62   18.84
   3   4  -3    2.85    3.93
  -3  -4   3    3.90    9.21
   3  -4  -3    3.86   12.05
   3  -4  -3    3.29    4.65
  -3  -4   2    6.46    9.48
   3  -4  -2    4.81   12.13
   3   4  -2   11.16    3.50
  -3  -4   1   18.30    8.71
  -3  -4   0   51.54    8.65
   3  -4   0   42.61    5.19
   3   4   0   49.81    5.10
  -3  -4  -1  219.73   10.74
   3  -4   1  200.18    8.07
   3   4   1  202.16    7.92
   3  -4   2   18.71    9.82
  -3  -4  -2   17.09    6.14
   3  -4   2   13.56    4.25
   3   4   2   14.08    4.25
   3  -4   2   12.02    5.08
   3   4   2   12.19    5.06
  -3  -4  -3   -3.22    5.55
   3  -4   3   -4.67   10.88
   3   4   3   -1.51    3.87
   3  -4   3   -0.29    3.75
   3  -4   3    2.34    4.16
   3   4   3    0.38    4.37
   3  -4   4  322.49   16.50
   3  -4   4  332.31   10.27
  -3  -4  -4  335.83   10.65
   3  -4   4  321.67   10.30
   3   4   4  328.60   10.47
   3   4   4  323.22   10.14
   3  -4   4  318.94   10.31
   3  -4   5  115.01   11.00
   3  -4   5  117.51    5.75
  -3  -4  -5  124.49    5.62
   3   4   5  136.07    6.25
   3  -4   5  122.65    6.07
   3  -4   5  122.05    6.09
   3   4   5  125.00    6.30
   3  -4   6  485.11   19.54
   3  -4   6  491.88   13.91
   3   4   6  528.80   14.18
   3  -4   6  500.23   14.24
   3  -4   6  492.23   14.09
   3   4   6  494.51   14.20
   3  -4   7  382.80   16.50
  -3   4  -7  361.80   13.02
   3   4   7  387.13   11.40
   3  -4   7  374.32   11.29
   3  -4   7  376.23   11.67
   3   4   7  351.62   11.28
   3  -4   8  363.79   16.71
  -3   4  -8  359.64   13.06
  -3  -4  -8  331.91   13.29
   3  -4   8  398.31    9.39
   3   4   8  354.36   11.32
   3   4   8  369.36   11.77
   3  -4   8  378.91   11.80
   3  -4   9   -1.53    8.22
  -3  -4  -9   -3.52    5.77
  -3   4  -9   -0.16    5.80
   3  -4   9    1.26    2.39
   3   4   9    0.43    3.97
   3  -4   9   -0.38    4.41
   3   4  10    3.05    4.22
   3  -4  10   -1.20    4.65
  -3   4 -10    0.08    5.28
  -3  -4 -10    2.82    6.03
   3  -4  10    2.99    8.78
  -3   4 -11  437.76   15.90
  -3  -4 -11  433.24   16.09
   3   4  11  471.83   15.13
   3  -4  11  516.19   15.31
   3   4  11  510.72   12.20
   3  -4  11  547.49   12.27
   3  -4  11  495.22   20.05
  -3   4 -12    3.79    5.65
  -3  -4 -12   -0.82    5.67
   3  -4  12    1.35    9.23
   3   4  12    1.04    4.46
   3  -4  12    2.42    4.83
   3   4  12    1.06    2.11
   3  -4  12    0.95    2.17
  -3  -4 -13   41.80   10.95
  -3   4 -13   48.48    6.75
  -3  -4 -13   42.11    6.77
   3  -4  13   50.48   10.00
   3   4  13   63.17    5.98
   3  -4  13   55.90    6.33
   3   4  13   65.75    2.88
   3  -4  13   58.14    2.97
  -3  -4 -14  110.72   12.25
  -3   4 -14   92.03    7.73
  -3  -4 -14  109.33    8.31
   3  -4  14   91.74   11.51
   3   4  14   96.20    7.06
   3  -4  14  105.80    7.60
   3   4  14  115.76    3.96
   3  -4  14  115.59    4.04
  -3  -4 -15  476.86   18.39
  -3   4 -15  390.59   16.60
  -3  -4 -15  511.95   17.43
   3  -4  15  423.51   20.14
   3   4  15  534.60   16.63
   3  -4  15  501.61   16.73
   3  -4  15  549.17   12.76
   3   4  15  549.94   12.73
  -3   4 -16    4.16    6.44
  -3  -4 -16    0.66    6.78
   3   4  16   -0.65    5.53
   3  -4  16   -1.14    5.38
  -3  -4 -16   12.22   12.03
   3  -4  16   -2.45    4.27
   3  -4  16    3.10    2.96
  -3   4 -17  308.80   14.41
  -3  -4 -17  346.90   14.72
   3   4  17  365.47   13.88
   3  -4  17  391.39   14.16
  -3  -4 -17  404.76   16.43
   3  -4  17  405.56   10.66
   3  -4  17  416.61   10.16
   3   4  17  383.94   10.03
  -3   4 -18   55.70    7.55
  -3  -4 -18   47.81    8.12
   3   4  18   48.97    6.46
   3  -4  18   39.57    6.62
   3  -4  18   46.03    4.52
   3  -4  18   57.10    3.38
   3   4  18   53.16    3.40
  -3   4 -19   18.12    6.79
  -3  -4 -19   21.75    7.57
   3  -4  19   26.29    3.22
   3   4  19   37.64    3.06
   3   4  19   30.77    6.20
   3  -4  19   29.93    6.11
   3  -4  19   29.30    4.30
   3  -4  20  177.53    6.22
   3   4  20  174.18    5.73
   3  -4  20  190.45    5.85
   3  -4  21    5.17    3.68
   3   4  21    2.66    3.03
   3  -4  21    5.15    3.03
   3   4  22   81.30    4.01
   3  -4  22   74.27    4.03
   3   4  23   27.68    3.24
   3   4  24   49.59    3.54
  -3  -4 -25  121.41   13.55
   3   4  25  113.57    4.40
   3   4  25  113.12    7.68
   3   4  26   50.13    6.32
   3  -4  26   -0.26    1.53
  -3  -4 -26   95.45   12.39
  -3  -4 -26   45.93    3.82
  -3   4 -26   46.30    3.86
   3   4  27   17.09    6.25
  -3  -4 -27   14.89    3.32
  -3   4 -27   11.98    3.38
   3   4  28   15.75    7.31
   3   4  28    7.60    2.12
  -3  -4 -28    6.69    2.92
  -3   4 -28    7.98    2.95
   3   4  29   11.37    4.70
  -3   4 -29    7.12    2.52
  -3  -5  31    2.15    2.41
  -3  -5  31   -1.78   12.27
  -3   5  30    3.24    5.31
  -3  -5  30   -1.36   15.39
  -3  -5  29    3.39    3.05
   3  -5 -29   -0.17    2.44
  -3   5  29    2.88    4.65
  -3  -5  28   40.56    3.62
  -3   5  28   24.07    5.38
  -3  -5  27   13.93    3.64
  -3   5  27   12.65    5.30
   3  -5 -26   -0.42    3.22
  -3   5  26   32.40    5.54
  -3   5  25    7.65    5.82
  -3  -5  25   -6.19    8.88
  -3  -5  24  230.58   11.13
  -3   5  24  194.30    8.26
  -3  -5  23   39.03    9.82
  -3   5  23   -9.03    5.60
   3   5 -22    1.31    3.28
   3  -5 -22    2.22    3.12
  -3   5  22   -0.84    5.47
  -3  -5  22   -5.52    9.48
   3  -5 -21    8.08    3.23
   3   5 -21    7.23    3.29
  -3  -5  21    9.07    9.71
  -3   5  21    1.82    5.14
  -3   5  20  187.35    7.52
   3  -5 -20  182.58    6.03
  -3  -5  20  195.92   18.78
   3  -5 -20  186.86   12.29
   3  -5 -19   14.06    8.15
  -3  -5  19    4.82   14.24
  -3  -5  19    9.49   10.22
  -3   5  19    6.27    4.89
  -3  -5  18  158.23   18.31
   3  -5 -18  175.19   12.45
  -3   5  18  177.11    7.22
  -3  -5  18  179.41   11.61
   3  -5 -17  103.90    7.79
   3  -5 -17  132.90   11.59
  -3  -5  17  134.89   11.23
   3  -5 -16  255.74   10.89
  -3  -5  16  245.55   12.94
   3  -5 -15    7.60    5.64
   3  -5 -15   11.57    9.35
  -3  -5  15    5.44   10.72
  -3  -5  14   29.62   13.02
   3  -5 -14   27.71    5.95
   3  -5 -14   29.75   10.17
  -3  -5  14   14.02   11.24
  -3  -5  13  220.99   17.61
   3  -5 -13  195.25    9.27
  -3  -5  12  120.55   14.23
   3  -5 -12  116.76   12.06
   3  -5 -12   92.43    6.69
   3  -5 -11   14.09   10.20
   3  -5 -11    8.06    5.15
  -3  -5  11    9.81   12.15
  -3  -5  11    5.66    3.09
   3  -5 -10   -1.20    4.63
  -3  -5  10   -1.61   10.88
   3  -5  -9   -1.22    4.73
  -3  -5   9    4.32   11.29
  -3  -5   8  194.89   14.83
   3  -5  -8  152.98    7.30
  -3  -5   7   57.18   11.77
   3  -5  -7   41.87   10.58
   3  -5  -7   45.90    5.13
   3  -5  -6    7.19    4.22
  -3  -5   6   10.59   10.98
   3  -5  -6   15.72    9.86
   3  -5  -5  164.08   12.61
  -3  -5   5  190.83   13.81
   3  -5  -5  179.06    7.38
  -3  -5   4   26.78   10.07
   3  -5  -4   30.55    9.89
   3  -5  -3  187.58   13.45
  -3  -5   3  204.16   13.45
   3  -5  -2  112.96    5.76
   3   5  -2  119.52    5.96
   3  -5  -2  139.54   12.78
  -3  -5   2  147.91   11.87
   3  -5  -1  322.00    9.99
   3   5  -1  318.19    9.92
   3  -5  -1  336.68   17.43
  -3  -5   1  360.33   15.22
   3  -5   0    2.27    3.48
   3   5   0   -0.98    3.44
  -3  -5   0    3.46    7.80
   3  -5   0   11.49   10.70
   3   5   1  346.25   10.43
   3  -5   1  357.85   10.56
   3   5   2  936.31   23.24
   3  -5   2  919.45   23.27
   3   5   3  299.23    9.07
   3  -5   3  272.01    8.98
  -3  -5  -3  310.98   11.48
   3  -5   3  306.79   19.42
   3   5   4  113.91    5.32
   3  -5   4  109.11    5.35
   3  -5   4  100.63    6.16
   3   5   4   94.96    6.20
   3  -5   4  128.76    4.56
  -3  -5  -4  119.35    7.06
   3  -5   4  118.23    6.45
   3  -5   5    4.97    2.93
   3  -5   5    0.82    3.85
   3   5   5    1.20    3.97
   3   5   5    3.25    3.34
   3  -5   5    2.35    3.32
  -3  -5  -5    1.84    3.88
   3  -5   5    6.46    8.21
   3  -5   5    3.08    3.98
   3  -5   6  114.43    6.00
   3   5   6  105.80    5.94
   3   5   6  123.89    5.66
   3  -5   6  122.94    5.86
   3  -5   6  130.80    4.37
   3  -5   6  126.06    6.91
   3  -5   6  126.35   11.23
   3  -5   7    6.91    2.66
   3  -5   7    2.75    3.70
   3   5   7    2.21    3.66
   3   5   7    4.03    3.58
   3  -5   7    6.17    3.71
   3  -5   7   12.01    8.52
   3  -5   8  134.13    4.48
   3   5   8  138.43    6.35
   3  -5   8  127.41    6.30
   3  -5   8  122.76    6.26
   3   5   8  117.03    6.18
   3  -5   8  131.16   11.26
   3  -5   9    3.30    3.76
   3   5   9    0.64    3.68
   3   5   9    0.34    3.71
   3  -5   9    0.24    3.97
   3  -5   9    4.43    9.02
   3  -5  10  202.13   13.55
  -3   5 -10  196.72   10.13
   3   5  10  215.63    8.26
   3  -5  10  217.62    8.46
   3  -5  10  199.82    7.84
   3   5  10  179.11    7.80
   3  -5  11  138.84   11.28
   3   5  11  134.19    6.82
   3  -5  11  143.85    7.07
   3  -5  11  130.51    6.43
   3   5  11  121.32    6.39
  -3   5 -11  107.90    8.46
  -3  -5 -11  120.06   10.78
  -3  -5 -12  176.35   11.64
   3   5  12  168.18    7.85
   3  -5  12  161.85    7.95
   3  -5  12  148.94   12.13
  -3   5 -12  128.13    9.13
  -3  -5 -12  132.52    9.52
   3  -5  12  180.89    4.98
   3  -5  13   49.38    2.61
  -3  -5 -13   37.83   10.65
   3  -5  13   46.18    5.74
   3  -5  13   50.99    4.28
  -3  -5 -13   33.48    7.13
  -3   5 -13   36.43    6.81
   3  -5  14   91.22    3.51
  -3  -5 -14   81.61   11.80
   3  -5  14   96.65    6.62
   3  -5  14   95.51    5.10
  -3   5 -14   79.62    8.28
  -3  -5 -14   78.80    8.32
   3  -5  15    2.63    2.42
   3  -5  15   -6.84    5.88
   3  -5  15    4.63    4.96
   3  -5  15    1.27    4.32
  -3  -5 -15    8.07    7.08
   3  -5  16  179.35    8.81
   3  -5  16  208.13    6.57
   3  -5  16  214.27    5.40
  -3  -5 -17  399.78   15.51
   3  -5  17  387.23    9.01
   3  -5  17  401.81    8.07
  -3  -5 -18  463.38   16.90
   3  -5  18  434.94   11.06
   3  -5  18  416.39   10.25
   3  -5  19   68.97    4.74
   3   5  19   60.75    3.29
   3  -5  20   31.97    4.21
   3   5  20   35.65    2.86
   3  -5  21    7.33    3.75
  -3  -5 -21   -6.49   12.68
   3   5  21    1.59    2.57
   3  -5  22   43.00    3.83
  -3  -5 -22   39.17    3.94
  -3  -5 -23    2.90   12.44
  -3  -5 -23    6.25    3.41
  -3   5 -23    8.40    3.41
   3  -5  23    6.62    1.67
  -3   5 -24  125.17    4.94
  -3  -5 -24  127.41    4.87
  -3   5 -25   41.88    3.43
  -3  -5 -25   38.32    3.30
  -3   5 -26    7.56    2.86
   3  -5  26   -0.20    1.47
   3  -5  27   -0.34    1.64
   3  -5  28    0.16    1.68
   3  -6 -31    0.88    5.52
  -3  -6  30   -5.18   11.56
   3  -6 -30   -0.21    1.97
  -3  -6  29   -1.91   15.60
  -3  -6  29  235.17    6.38
  -3  -6  28   -9.52   16.57
  -3  -6  28   10.10    3.04
  -3  -6  27   13.98   18.56
  -3  -6  27    1.70    3.18
   3  -6 -27    1.37    2.51
  -3  -6  26    8.20    3.34
   3  -6 -26   -0.10    2.80
  -3  -6  25   13.20    3.74
  -3  -6  25   19.57    8.91
  -3  -6  24   -0.97    3.58
   3  -6 -24   -1.56    3.10
  -3  -6  24    4.93    9.00
  -3  -6  23    0.64    3.99
  -3  -6  23   -7.85    9.28
  -3  -6  22   10.22    9.75
  -3  -6  21   12.23   10.01
  -3  -6  20   14.10    9.87
   3  -6 -19    0.47    8.20
  -3  -6  19    8.94   13.85
  -3  -6  19    4.36   10.47
   3  -6 -18   22.23    8.80
  -3  -6  18   24.64   15.06
  -3  -6  18   25.45   10.59
   3  -6 -17   74.79   10.32
  -3  -6  17   41.60   11.50
   3  -6 -16    4.22    8.54
  -3  -6  16   -1.70   10.70
   3  -6 -15   58.42   10.91
  -3  -6  15    4.41   11.55
  -3  -6  14   18.42   14.34
   3  -6 -14   46.27   11.13
  -3  -6  14    7.94   11.78
  -3  -6  13   44.25   14.12
  -3  -6  13   13.11   11.54
   3  -6 -12   11.38    4.45
  -3  -6  12   21.27   12.19
   3  -6 -11   11.76    4.01
  -3  -6  11   13.47   11.21
  -3  -6  10   27.28    3.62
   3  -6 -10   19.84   10.33
  -3  -6  10   21.61   13.09
   3  -6  -9  161.81    7.38
  -3  -6   9  209.58    6.26
   3  -6  -9  210.65   14.36
  -3  -6   9  169.04   15.81
  -3  -6   8   -1.71    3.32
  -3  -6   8   10.26   12.13
   3  -6  -8    1.57    3.68
   3  -6  -8   -2.22   10.06
   3  -6  -7  283.84    8.15
  -3  -6   7  296.05    8.11
   3  -6  -7  295.78   16.17
  -3  -6   7  304.21   17.70
  -3  -6   6    2.88    2.88
   3  -6  -6    1.67    3.01
   3  -6  -6    5.79    9.32
  -3  -6   6   12.62   11.27
   3  -6  -5  404.09   10.43
  -3  -6   5  418.93   10.49
   3  -6  -5  407.43   18.15
  -3  -6   5  389.38   19.54
   3  -6  -4  160.51    5.44
  -3  -6   4  164.03    5.12
   3  -6  -4  146.42   12.20
  -3  -6   4  158.63   13.17
   3  -6  -3   22.57    3.01
  -3  -6   3   22.77    9.91
   3  -6  -3   21.63    9.19
   3  -6  -2    1.41    2.73
   3  -6  -2   -1.08    8.59
  -3  -6   2    6.51    9.06
   3  -6  -1   -0.43    3.33
   3  -6  -1   -0.05    2.63
  -3  -6   1   -6.67    8.58
   3  -6  -1    4.15    9.22
   3  -6   0    4.91    2.91
   3  -6   0    1.53    3.18
  -3  -6   0    7.36    7.84
   3  -6   0   -0.48    9.70
   3  -6   1   14.72    3.33
   3  -6   1   13.00    3.07
   3  -6   1   11.70    9.93
  -3  -6  -1   12.39    7.47
   3  -6   2   26.41    3.35
   3  -6   2   29.30    9.87
  -3  -6  -2   32.95    7.00
   3  -6   3   26.85    3.20
   3  -6   3   27.39   10.48
  -3  -6  -3   28.25    6.27
   3  -6   4   95.59   12.17
  -3  -6  -4   91.36    7.17
   3  -6   4   86.05    6.49
   3  -6   5  223.24   14.33
   3  -6   5  188.71    8.98
  -3  -6  -5  222.41    9.29
   3  -6   6  108.42    7.14
   3  -6   7  487.88   12.01
   3  -6   9    9.21    7.33
  -3  -6 -10    8.28    9.40
   3  -6  10   -3.48    7.21
   3  -6  10   -0.39    1.59
   3  -6  10    5.68    4.03
  -3  -6 -11  104.40   10.23
   3  -6  11   85.87    4.58
   3  -6  12   -5.04    7.05
   3  -6  12   -5.14    4.42
  -3  -6 -13  -11.24   11.65
   3  -6  13    1.96    6.10
  -3  -6 -14   58.28   11.30
   3  -6  14   70.00    4.81
  -3  -6 -15  117.04   13.17
   3  -6  15  151.25    6.15
  -3  -6 -16   97.13   11.90
   3  -6  16  155.07    5.65
  -3  -6 -17    3.70   11.37
   3  -6  17   -1.22    7.36
   3  -6  17   18.37    4.44
   3  -6  18   -6.63    7.63
   3  -6  18   88.72    4.98
  -3  -6 -19   -8.97   11.90
   3  -6  19   -0.72    3.94
  -3  -6 -20    6.65   11.50
   3  -6  20   -1.61    1.79
   3  -6  20   -5.72    6.73
   3  -6  20   11.85    3.88
   3  -6  21   66.51    7.15
   3  -6  21   40.41    4.97
   3  -6  22  357.57    9.66
  -3  -6 -22  388.48   16.33
   3  -6  23   61.37    3.70
  -3  -6 -23   12.35   11.52
   3   6  24    0.59    5.65
  -3  -6 -24    4.82   11.00
   3   6  25   -1.54    5.69
  -3  -6 -25    4.97   10.43
   3  -6  25    0.51    1.60
   3   6  26   -0.03    5.77
   3  -6  26   -1.71    1.80
   3   6  27   15.30    6.49
   3  -6  27    0.03    1.72
   3   6  28   -0.84    4.27
  -3  -7  29   -1.31   10.26
  -3  -7  28   14.03   13.01
   3  -7 -28    0.01    1.89
  -3  -7  27   19.94   15.11
  -3  -7  26    0.25   16.84
  -3  -7  25   -3.98    8.69
  -3  -7  25   -4.49   18.36
   3  -7 -25    0.77    2.30
  -3  -7  24   -4.81    9.01
  -3  -7  24   15.46   19.85
   3  -7 -24   -0.44    2.51
  -3  -7  23   34.48    9.17
  -3  -7  23   24.40   20.85
   3  -7 -23   -4.80    2.79
  -3  -7  22   19.94   14.43
  -3  -7  22   10.09   24.18
  -3  -7  21   36.29    9.91
  -3  -7  21   37.82    4.02
  -3  -7  20   -0.76   10.14
  -3  -7  20    4.10    4.01
  -3  -7  19   -0.28   10.51
  -3  -7  19    3.46    4.07
  -3  -7  18   -7.16   11.12
  -3  -7  18    2.68    3.88
  -3  -7  17   19.52   11.18
  -3  -7  17   16.40    4.15
  -3  -7  16   16.12   10.76
  -3  -7  16   16.26    4.09
  -3  -7  15    3.45   10.95
  -3  -7  15    1.72    3.83
  -3  -7  14   74.65   11.97
  -3  -7  14   90.05    4.98
   3  -7 -14  110.64   11.53
  -3  -7  14   72.05   14.84
  -3  -7  13  189.51    6.59
   3  -7 -13  209.51   14.07
  -3  -7  13  162.94   17.43
   3  -7 -13  156.94   10.20
   3  -7 -12   13.65    4.76
  -3  -7  12   49.12    4.19
  -3  -7  12   40.41   14.39
   3  -7 -12   50.58   10.91
   3  -7 -12    5.99    9.33
   3  -7 -11    1.33    4.16
   3  -7 -11   -0.85    9.73
  -3  -7  11   10.00    3.73
   3  -7 -11    8.25    3.85
  -3  -7  11   13.70   13.06
   3  -7 -11    7.82   10.78
   3  -7 -10   -0.09    4.22
  -3  -7  10    0.92   11.43
  -3  -7  10    4.87   19.57
  -3  -7  10    4.66    3.41
   3  -7 -10    5.01    3.58
  -3  -7  10   10.85   12.27
   3  -7 -10    4.75   10.28
   3  -7  -9    1.16    4.85
  -3  -7   9   13.40   11.34
  -3  -7   9   -2.05   18.53
   3  -7  -9    1.91   10.60
  -3  -7   9    5.40    3.48
   3  -7  -9    5.16    3.32
  -3  -7   9    3.65   12.21
   3  -7  -9    6.55    9.54
   3  -7  -8   49.19    7.15
  -3  -7   8   42.30   13.23
   3  -7  -8  223.46    6.32
  -3  -7   8  246.73    6.55
   3  -7  -8  237.57   14.83
  -3  -7   8  225.31   16.66
   3  -7  -8  181.26   12.30
  -3  -7   8  250.73   19.84
   3  -7  -7   16.09    8.00
   3  -7  -7   37.77    5.27
   3  -7  -7   38.41    3.74
  -3  -7   7   32.92    3.39
  -3  -7   7   29.75   12.54
   3  -7  -7   37.73   10.79
   3  -7  -7   23.24   11.23
   3  -7  -6   56.31    6.22
   3  -7  -6   69.23    7.91
   3  -7  -6   55.12    3.89
  -3  -7   6   45.68    3.55
  -3  -7   6   38.78   12.57
   3  -7  -6   68.66   11.14
   3  -7  -6   43.01   10.75
   3  -7  -5  453.36   11.37
   3  -7  -5  392.14    9.92
  -3  -7   5  412.46   10.07
   3  -7  -5  394.83   17.84
  -3  -7   5  405.15   19.55
   3  -7  -4  433.97   11.20
   3  -7  -4  428.92   11.31
   3  -7  -4  461.59   19.39
  -3  -7   4  413.48   19.61
   3  -7  -3  158.63    8.84
   3  -7  -3  131.09    4.88
   3  -7  -3  122.30    5.10
   3  -7  -3  132.44   12.25
  -3  -7   3  144.53   12.83
   3  -7  -2   24.96    8.34
   3  -7  -2   25.10    3.05
   3  -7  -2   26.83    3.77
   3  -7  -2   23.66    3.29
  -3  -7   2   16.40    9.33
   3  -7  -2   22.55    9.79
   3  -7  -1  125.13    4.92
   3  -7  -1  120.78    4.45
   3  -7  -1  132.14    4.94
   3  -7  -1  118.81   11.90
  -3  -7   1  112.64   11.30
   3  -7   0  414.78   10.21
   3  -7   0  380.07    9.97
   3  -7   0  389.45   17.62
  -3  -7   0  421.44   17.08
   3  -7   1  106.31    3.99
   3  -7   1  102.37    4.11
  -3  -7  -1  115.01    9.78
   3  -7   1   90.40   10.11
   3  -7   2  -11.78    7.11
   3  -7   2   -2.39    3.24
  -3  -7  -2    2.00    6.82
   3  -7   2   -2.61    3.18
   3  -7   2   -0.82    2.95
   3  -7   2   -2.12    8.40
   3  -7   2    8.52   10.80
   3  -7   3   -3.55    3.11
   3  -7   3   18.31    7.56
   3  -7   3   74.20   11.09
   3  -7   3  101.23    4.01
   3  -7   3   98.06    3.78
  -3  -7  -3  111.58    8.25
   3  -7   3   90.20   10.26
   3  -7   4   -6.37    7.24
  -3  -7  -4    2.66    5.52
   3  -7   4    1.80   10.34
   3  -7   4    3.55    2.94
   3  -7   4   -0.84    3.39
   3  -7   4    5.11    8.19
   3  -7   5    1.51   10.77
   3  -7   5   -2.46    5.00
   3  -7   5    6.21    3.65
   3  -7   5    4.94    2.99
   3  -7   5    4.40    8.38
   3  -7   6   65.62    3.40
   3  -7   6   66.98    4.14
   3  -7   6   70.86    9.78
   3  -7   6   58.31    6.23
   3  -7   6   69.29   10.22
   3  -7   7   14.89    9.61
   3  -7   7   -4.64    7.12
   3  -7   7   17.07    3.87
   3  -7   8  250.32   12.60
   3  -7   8  338.33    9.24
   3  -7   9   -8.62    7.69
   3  -7   9   74.57    4.85
   3  -7  10    0.01    1.83
   3  -7  10   61.24    8.17
   3  -7  11   -6.20    7.63
  -3  -7 -11   -0.79    9.90
  -3  -7 -12   14.56   10.11
   3  -7  12    9.18    4.40
  -3  -7 -13   -0.34   10.22
   3  -7  13    5.20    4.44
  -3  -7 -14   41.58   10.31
   3  -7  14   39.01    4.68
  -3  -7 -15   18.49   10.95
   3  -7  15    1.36    4.07
  -3  -7 -16  175.08   12.23
   3  -7  16  178.90    6.78
  -3  -7 -17   35.97   10.71
   3  -7  17   27.18    4.32
  -3  -7 -18   86.89   11.27
   3  -7  18   80.19    4.63
  -3  -7 -19   60.33   11.10
   3  -7  19   73.16    4.57
  -3  -7 -20    1.76   10.38
   3  -7  20   -0.75    1.89
   3  -7  20   -4.56    6.59
   3  -7  20    4.90    3.66
  -3  -7 -21    2.62   10.62
   3  -7  21    3.64    1.87
   3  -7  21   13.23    3.62
   3  -7  22    0.30    1.69
   3  -7  22    5.24    3.15
   3  -7  23  166.65    4.35
   3  -7  23  156.05    5.21
   3   7  24  124.50    6.04
   3  -7  24   88.24    2.84
   3   7  25    1.16    4.97
   3  -7  25    0.71    1.99
   3   7  26   46.15   20.97
   3  -7  26 1318.41   20.48
   3  -7  27    0.72    2.12
  -3  -8  28    1.76    8.88
  -3  -8  27    2.82   10.91
  -3  -8  27   20.03    2.44
   3  -8 -26   -1.68    1.76
  -3  -8  26    0.43    2.49
  -3  -8  25   18.33   14.57
   3  -8 -25   -0.81    1.85
  -3  -8  24    2.42    8.10
  -3  -8  24    0.10    3.05
   3  -8 -24    0.60    1.80
  -3  -8  23   19.27    3.49
  -3  -8  23   26.85    9.02
  -3  -8  23   12.01   17.43
  -3  -8  22    1.31    8.78
  -3  -8  22   -3.21   18.30
  -3  -8  22   -0.16    3.43
   3  -8 -22    0.08    2.04
  -3  -8  21  113.43    9.50
  -3  -8  21   33.31   19.56
  -3  -8  21  106.50    4.45
   3  -8 -21   -0.65    2.25
  -3  -8  20   51.63    4.09
  -3  -8  20   62.89   10.24
  -3  -8  20   36.85   19.57
  -3  -8  19   -0.07   19.82
  -3  -8  19    1.91    3.64
   3  -8 -19   -0.48    2.27
  -3  -8  18   -1.08   10.47
   3  -8 -18   -0.92    2.29
  -3  -8  18    2.63    3.80
  -3  -8  17   26.91    4.11
  -3  -8  17   65.44   11.32
  -3  -8  16    5.58    3.99
   3  -8 -16    6.99    3.59
  -3  -8  16    2.57   11.14
   3  -8 -15   60.25    4.09
  -3  -8  15   54.64    4.28
   3  -8 -14   33.93    8.06
  -3  -8  14   19.50   13.50
  -3  -8  14   28.32    4.27
   3  -8 -14   32.46    3.83
  -3  -8  13   22.07   19.48
   3  -8 -13   16.56    8.66
   3  -8 -13   23.99    3.67
  -3  -8  13   24.64    4.09
   3  -8 -13   25.59    8.75
  -3  -8  13   20.68   13.32
   3  -8 -12  292.88    8.54
  -3  -8  12  326.47   21.59
   3  -8 -12  266.57    7.94
  -3  -8  12  291.85    8.30
   3  -8 -12  295.93   15.42
  -3  -8  12  281.31   19.87
   3  -8 -11  464.10   12.82
  -3  -8  11  433.54   17.57
  -3  -8  11  319.55   22.93
   3  -8 -11  434.63   12.66
  -3  -8  11  424.76   12.89
   3  -8 -11  389.99   19.48
  -3  -8  11  369.93   23.48
   3  -8 -10   88.80    5.01
  -3  -8  10  109.12   12.08
  -3  -8  10   86.29   18.79
   3  -8 -10   75.61    4.37
  -3  -8  10   85.70    4.63
   3  -8 -10   99.08   11.25
  -3  -8  10   67.56   13.60
   3  -8  -9   44.74    5.06
  -3  -8   9   53.67   11.81
  -3  -8   9   48.24   18.26
   3  -8  -9   48.92    3.98
  -3  -8   9   44.14    3.74
   3  -8  -9   50.03    3.64
  -3  -8   9   33.88   13.47
   3  -8  -9   50.68   10.63
   3  -8  -8   23.54    5.39
  -3  -8   8   28.70   11.99
   3  -8  -8   20.58   10.16
   3  -8  -8   34.35    3.64
  -3  -8   8   38.79    3.72
   3  -8  -8   25.72    3.40
  -3  -8   8   26.63   12.77
   3  -8  -8   42.16   10.40
   3  -8  -7    7.69    5.56
  -3  -8   7    9.70   12.48
   3  -8  -7   30.80   10.22
  -3  -8   7   23.95   17.64
   3  -8  -7   11.24    3.48
  -3  -8   7    7.61    3.40
   3  -8  -7    8.35    3.53
  -3  -8   7    4.41   11.08
   3  -8  -7    0.18    9.40
   3  -8  -6  178.49    7.93
   3  -8  -6  175.67   10.12
  -3  -8   6  159.51   17.52
   3  -8  -6  203.49    6.33
   3  -8  -6  186.76    6.12
   3  -8  -6  203.06   13.66
  -3  -8   6  172.06   15.64
   3  -8  -5  330.67   10.08
   3  -8  -5  264.09    9.21
   3  -8  -5  326.27   11.78
  -3  -8   5   84.76   12.68
   3  -8  -5  161.87    6.01
   3  -8  -5  178.46    6.23
   3  -8  -5  185.45   13.54
  -3  -8   5  177.16   14.90
  -3  -8   5  154.40   16.90
   3  -8  -5  131.62   11.53
   3  -8  -4   73.06    8.84
   3  -8  -4   91.55    7.30
   3  -8  -4   92.45    4.48
   3  -8  -4   97.88    4.67
   3  -8  -4   79.92   11.24
  -3  -8   4   88.18   12.64
   3  -8  -4   83.18   11.63
  -3  -8   4   71.44   16.52
   3  -8  -3  183.86    9.88
   3  -8  -3  182.96    8.18
   3  -8  -3  139.41    9.35
   3  -8  -3  147.98   12.18
  -3  -8   3  154.50   17.19
   3  -8  -3  174.87    5.84
   3  -8  -3  197.78    6.09
  -3  -8   3  164.88   13.57
   3  -8  -3  179.49   13.36
   3  -8  -2   49.83    6.90
   3  -8  -2   29.71    7.69
  -3  -8   2   52.76   10.38
   3  -8  -2   53.97    4.00
   3  -8  -2   55.21    9.99
   3  -8  -1   -6.68    8.89
   3  -8  -1    5.40    6.41
  -3  -8   1    2.00    8.44
   3  -8  -1    4.53   11.40
   3  -8  -1    2.48    6.63
   3  -8  -1    9.09    3.34
   3  -8  -1    6.70    3.09
   3  -8  -1    0.79    8.43
   3  -8   0   27.10    8.94
   3  -8   0    1.40    5.08
   3  -8   0   16.32    6.60
  -3  -8   0   10.82    8.55
   3  -8   0   17.93    3.23
   3  -8   0   12.40    3.06
   3  -8   0   11.18    8.46
   3  -8   0    8.15   11.15
   3  -8   1  111.10    8.01
   3  -8   1  165.38    5.49
   3  -8   1  156.39    5.25
  -3  -8  -1  137.13   10.96
   3  -8   1  146.66   11.77
   3  -8   1  114.54   12.27
   3  -8   2   51.90    7.32
  -3  -8  -2   43.25    8.35
   3  -8   2   34.56   10.53
   3  -8   2   90.77    4.34
   3  -8   2   85.66    4.01
  -3  -8  -2   75.14    9.07
   3  -8   2   80.00    9.73
  -3  -8  -3   61.01    8.49
   3  -8   3   47.31    6.96
   3  -8   3   62.60   10.68
   3  -8   3  100.98    4.04
   3  -8   3   98.81    4.51
  -3  -8  -3   92.73    8.21
   3  -8   4   18.08    9.88
   3  -8   4    2.12    3.79
   3  -8   4   -4.58    8.22
  -3  -8  -4   -0.55    5.86
   3  -8   5   39.78   10.04
   3  -8   5   -5.59    7.85
   3  -8   5   -1.24    3.12
   3  -8   5   67.89    4.32
   3  -8   6  104.60    9.66
   3  -8   6   -6.23    7.89
   3  -8   6   -2.74    2.65
   3  -8   6  125.82    4.93
   3  -8   7  209.15    9.76
   3  -8   7  331.93    6.10
   3  -8   8   21.55    8.65
   3  -8   8   23.45    4.29
   3  -8   9    8.71    8.29
   3  -8   9    4.41    7.59
   3  -8   9    5.07    2.29
   3  -8   9    4.12    3.95
   3  -8  10   -0.37    4.22
   3  -8  12   -3.78    7.74
   3  -8  13    0.26    7.81
   3  -8  13   14.32    4.40
   3  -8  14   -0.80    1.94
   3  -8  14   -1.46    4.46
   3  -8  15   -2.92    7.44
   3  -8  15    0.01    1.91
   3  -8  16   -8.91    7.41
   3  -8  16   -1.44    1.93
   3  -8  17   -0.14    7.11
   3  -8  17    6.95    1.99
   3  -8  17    3.16    4.06
   3  -8  18    2.00    6.96
   3  -8  18   -0.76    1.91
   3  -8  18    4.09    3.86
   3  -8  19    0.01    1.86
   3  -8  19   66.39    4.14
   3  -8  20   56.29    7.85
   3  -8  20   42.70    3.78
   3  -8  21   -6.56    6.59
   3  -8  21    0.47    2.11
   3   8  22   65.47    5.41
   3  -8  22   -3.09    2.24
   3  -8  22    0.19    5.77
   3  -8  22   63.37    3.07
   3   8  23   27.90    4.73
   3  -8  23   24.36    2.32
   3   8  24   29.60    4.88
   3  -8  24    0.46    2.42
  -3  -9  26    5.96    9.56
  -3  -9  25    4.19   11.02
  -3  -9  24   32.03    2.54
  -3  -9  24   22.13   12.63
  -3  -9  23    4.06    2.40
  -3  -9  23   -0.18    7.93
  -3  -9  23   -0.28   13.54
  -3  -9  22   71.72    3.59
  -3  -9  22   28.96   14.85
  -3  -9  21    0.91    2.70
  -3  -9  21   -0.15    8.53
  -3  -9  20    1.91    2.93
  -3  -9  20   -2.20    8.91
  -3  -9  20  -10.89   16.27
  -3  -9  19    0.50    3.12
  -3  -9  19    3.95    8.71
  -3  -9  18   22.26    3.35
  -3  -9  18    9.04   17.10
  -3  -9  17   41.87    3.77
  -3  -9  16   26.14    3.47
  -3  -9  15   -0.21    3.34
  -3  -9  15   -1.24   10.21
   3  -9 -15    0.54    6.44
  -3  -9  14  185.11    6.12
  -3  -9  14  256.68   12.30
   3  -9 -14  153.90    8.98
  -3  -9  14   84.88   19.44
  -3  -9  13   18.55   10.68
   3  -9 -13    5.88    8.10
  -3  -9  12   11.46    3.34
   3  -9 -12   12.05    3.25
  -3  -9  12   16.24   10.73
   3  -9 -12   10.25    8.39
  -3  -9  11    2.45   10.45
   3  -9 -11    2.43    8.92
   3  -9 -11    8.58    3.24
  -3  -9  11    3.88    3.29
   3  -9 -11    1.27    4.49
  -3  -9  10  104.96   18.17
   3  -9 -10   96.56   10.20
   3  -9 -10  102.88    4.53
   3  -9 -10  103.61    5.47
   3  -9  -9  221.18    6.54
  -3  -9   9  143.18   11.87
   3  -9  -9  147.80   11.23
  -3  -9   9   90.25   18.12
   3  -9  -9  152.68    5.71
   3  -9  -9  170.26   11.99
  -3  -9   9  151.95   15.28
   3  -9  -8  314.99    8.82
  -3  -9   8  310.68   13.93
  -3  -9   8  239.78   19.46
   3  -9  -8  260.29   12.78
   3  -9  -8  287.93    8.09
   3  -9  -8  260.25   14.64
  -3  -9   8  242.28   17.65
   3  -9  -7    8.61    5.58
  -3  -9   7    3.78   17.29
   3  -9  -7    0.76    9.93
  -3  -9   7   10.80   10.91
   3  -9  -7    6.80    3.38
  -3  -9   7    2.34   10.47
   3  -9  -7    7.22    8.64
   3  -9  -6  130.88    6.78
   3  -9  -6   83.33   10.55
  -3  -9   6   68.96   17.82
  -3  -9   6   61.43   11.97
  -3  -9   6   98.99   11.34
   3  -9  -6   89.06    3.87
   3  -9  -6  105.66   10.76
   3  -9  -5  370.31   10.72
   3  -9  -5  426.29   12.48
  -3  -9   5  351.92   14.83
   3  -9  -5  281.56   13.94
  -3  -9   5  429.18   19.86
   3  -9  -5  313.60    8.72
   3  -9  -5  373.12   16.59
  -3  -9   5  305.75   17.82
   3  -9  -4  240.50    8.91
   3  -9  -4  155.55    8.35
  -3  -9   4  208.07   12.11
  -3  -9   4  206.13   17.97
   3  -9  -4  113.98   11.20
   3  -9  -4  140.68    5.19
   3  -9  -4  157.11   12.02
  -3  -9   4  170.54   14.12
   3  -9  -3  821.15   18.47
   3  -9  -3  775.27   18.13
   3  -9  -3  532.60   18.61
   3  -9  -3  682.52   16.33
   3  -9  -3  720.94   24.22
  -3  -9   3  652.59   25.04
  -3  -9   3  602.34   20.14
   3  -9  -2  198.54   10.71
   3  -9  -2  312.34    9.85
   3  -9  -2  264.64   10.42
  -3  -9   2  246.96   12.45
   3  -9  -2  237.14    6.85
  -3  -9   2  198.69   13.80
   3  -9  -1   69.97    9.11
   3  -9  -1   73.93    7.23
  -3  -9   1   72.47   10.35
   3  -9  -1   68.83    3.59
   3  -9  -1   74.40    3.76
  -3  -9   1   66.51    9.86
   3  -9   0   72.31    9.34
   3  -9   0  132.42    7.64
   3  -9   0   94.84    4.00
  -3  -9   0  120.82   10.44
   3  -9   0  108.54    4.34
  -3  -9   0  108.08   10.45
   3  -9   0   84.01   10.66
   3  -9   1   49.75    9.05
  -3  -9  -1   41.93    9.01
   3  -9   1   85.88    7.26
   3  -9   1  101.90    4.41
  -3  -9  -1   86.03    9.82
   3  -9   1   49.30   10.57
  -3  -9  -2   45.70    8.64
   3  -9   2   96.15    7.39
   3  -9   2   -5.78    5.82
   3  -9   2   44.24    8.98
   3  -9   2  106.34    4.48
  -3  -9  -2   90.74    8.69
   3  -9   3   19.59    9.79
   3  -9   3   30.85    3.77
   3  -9   3   18.76    6.58
  -3  -9  -3   21.47    7.80
  -3  -9  -3   23.30    6.40
   3  -9   4   -3.57    9.45
   3  -9   4    7.22    6.52
  -3  -9  -4    5.60    7.10
   3  -9   4   10.45    3.61
   3  -9   5    0.44    8.99
  -3  -9  -5   -9.83    6.78
   3  -9   5    1.25    6.52
   3  -9   5   -5.61    4.32
   3  -9   5    0.51    3.62
   3  -9   6   -5.81    8.79
   3  -9   6   -2.12    8.17
   3  -9   6   -0.11    3.81
   3  -9   7   30.19    8.66
   3  -9   7   43.42    4.05
   3  -9   8    1.41    7.97
   3  -9   8    0.01    3.22
   3  -9   8  -10.65    8.23
   3  -9   8    7.40    3.89
   3  -9   9   53.44    7.85
   3  -9   9   94.94    4.61
   3  -9  10   -0.86    8.05
   3  -9  10   -1.03    2.67
   3  -9  10   13.59    4.08
   3  -9  11  422.45    9.97
   3  -9  11   18.44    4.25
   3  -9  12   -9.41    8.16
   3  -9  12   -1.82    2.51
   3  -9  13   28.05    8.00
   3  -9  14    0.19    7.64
   3  -9  15   -2.53    7.34
   3  -9  15    2.63    3.91
   3  -9  16    2.19    7.26
   3  -9  16   46.73    4.04
   3  -9  17   -0.85    7.19
   3  -9  17    0.07    2.52
   3  -9  18    1.53    6.84
   3  -9  18    1.88    2.45
   3  -9  19   -2.05    2.53
   3  -9  19    0.02    3.10
   3  -9  20   -3.96    2.89
   3  -9  20   -4.19    5.80
   3   9  21  112.21    4.89
   3  -9  21   -0.89    5.66
   3  -9  21   -0.81    3.02
   3  -9  21  148.79    3.50
   3   9  22    4.99    4.03
   3  -9  22    0.66    5.21
   3  -9  22    2.95    2.08
   3  -9  23   -0.38    4.39
   3  -9  23    0.01    2.92
  -3 -10  24    0.31    3.80
  -3 -10  23   -7.97   10.82
  -3 -10  23    4.47    4.05
  -3 -10  22   85.90   12.58
  -3 -10  21   56.20    7.85
  -3 -10  21   67.07   13.57
  -3 -10  20   45.03   14.11
  -3 -10  19   20.12   14.64
  -3 -10  18   29.89   15.44
  -3 -10  17   46.41    8.72
  -3 -10  16   25.29    8.66
  -3 -10  15   23.19    9.12
   3 -10 -15   26.49    5.51
  -3 -10  14  103.40    9.90
   3 -10 -14   79.26    6.65
  -3 -10  14   64.40   17.24
  -3 -10  13    5.77    9.63
   3 -10 -13   10.09    6.85
  -3 -10  13    7.62   17.55
  -3 -10  12    2.83    9.88
   3 -10 -12    3.75    8.02
  -3 -10  11    7.14    9.49
   3 -10 -11    3.94    7.77
  -3 -10  10   25.96    9.27
   3 -10 -10   36.73    8.70
  -3 -10  10   22.30   17.38
   3 -10 -10   25.84    4.50
  -3 -10   9  189.07   11.35
   3 -10  -9  205.67    6.70
  -3 -10   8   86.45   10.27
   3 -10  -8   36.31    5.22
  -3 -10   7   20.88    9.20
   3 -10  -7   -2.07    9.31
  -3 -10   6    4.27    9.52
   3 -10  -6   10.93    9.70
   3 -10  -6    3.54    5.55
   3 -10  -5   48.25    9.62
   3 -10  -5   50.98    6.51
   3 -10  -4  136.61   10.82
   3 -10  -4  114.69    7.33
  -3 -10   3  149.16   11.50
   3 -10  -3   18.55    7.33
  -3 -10   2  100.35    9.72
   3 -10  -2   84.97    7.97
   3 -10  -2   32.85    7.94
  -3 -10   2   48.13   10.31
  -3 -10   1   70.58    8.92
  -3 -10   1   65.89    9.40
   3 -10  -1    6.81    7.94
   3 -10  -1   79.13    7.17
   3 -10  -1    4.93    9.12
   3 -10  -1   23.35   10.04
  -3 -10   0    7.62    8.55
   3 -10   0    3.46    8.78
   3 -10   0   24.40    9.59
   3 -10   1   -6.99    9.43
  -3 -10  -1    6.23    8.58
   3 -10   1    4.97    6.55
   3 -10   2   58.44    6.85
   3 -10   2   56.22    9.81
   3 -10   3   86.74    9.45
  -3 -10  -3   76.11    8.07
   3 -10   3  107.67    7.36
   3 -10   3  108.82    4.71
   3 -10   4   -0.38    8.77
  -3 -10  -4    0.65    6.90
   3 -10   4    7.00    6.37
   3 -10   4    2.65    3.27
   3 -10   5  -15.35    8.74
   3 -10   5   -4.74    6.33
   3 -10   5   -8.95    5.57
  -3 -10  -5   13.91    6.40
   3 -10   5    4.23    3.51
   3 -10   6   31.64    8.66
   3 -10   6   50.36    6.66
   3 -10   7   63.34    7.76
   3 -10   7   84.71    4.25
   3 -10   8   12.45    6.93
   3 -10   8   10.48    3.81
   3 -10   9   -0.74    6.50
   3 -10   9    1.74    3.68
   3 -10  10    1.49    4.34
   3 -10  10   58.86    4.29
   3 -10  11   -2.82    7.63
   3 -10  11   64.21    4.17
   3 -10  12   -5.40    7.42
   3 -10  12   -0.14    3.68
   3 -10  12   10.15    3.65
   3 -10  13   -0.42    7.25
   3 -10  13   -3.09    3.68
   3 -10  14  -11.31    7.19
   3 -10  14   -2.83    3.59
   3 -10  15   -2.24    3.60
   3 -10  16   69.23    3.94
   3 -10  17   -1.08    6.54
   3 -10  17   48.07    3.15
   3 -10  18    0.92    6.15
   3 -10  18   10.40    2.58
   3 -10  19   -0.91    5.88
   3 -10  19   -0.07    2.24
   3 -10  20    1.42    5.25
   3 -10  20   13.60    2.15
   3 -10  21    0.88    4.74
   3 -10  21    1.16    3.10
   3 -10  22   -1.34    2.90
  -3 -11  19  112.80    7.65
  -3 -11  18   54.61    7.17
  -3 -11  17   76.04    7.88
  -3 -11  16   54.84    7.52
  -3 -11  15    7.44    7.22
   3 -11 -15   -3.35    4.68
  -3 -11  14  233.64    9.79
   3 -11 -14  220.98    7.68
  -3 -11  13   30.96    7.56
   3 -11 -13   18.93    5.44
  -3 -11  12   32.54    7.87
   3 -11 -12   36.33    5.93
  -3 -11  11   43.03    8.04
   3 -11 -11   44.45    6.79
  -3 -11  10   42.79    8.05
   3 -11 -10   65.37    7.36
  -3 -11   9   14.01    7.95
   3 -11  -9   15.05    7.16
   3 -11  -9    9.52    4.05
  -3 -11   8   25.86    7.78
   3 -11  -8    7.42    7.61
   3 -11  -8   13.74    3.92
  -3 -11   7  173.06    9.61
   3 -11  -7  223.28    6.47
  -3 -11   6   24.12    7.82
   3 -11  -6   22.54    8.11
   3 -11  -6   27.99    4.27
  -3 -11   5  104.28    8.31
  -3 -11   5   89.02    9.53
   3 -11  -5  105.61    5.34
  -3 -11   4   -0.18    7.18
   3 -11  -4   -6.56    8.19
  -3 -11   4   -2.69    8.74
   3 -11  -4   -1.09    5.18
  -3 -11   3  171.07    8.58
   3 -11  -3  196.95    7.41
  -3 -11   2   14.64   16.57
   3 -11  -2 1550.28   17.50
   3 -11  -1   10.75    6.28
  -3 -11   1   34.19    8.47
   3 -11  -1   29.14    7.64
   3 -11  -1   30.29    8.70
   3 -11   0   76.12    8.68
  -3 -11   0  231.26    9.27
   3 -11   0   99.05    7.74
   3 -11   0  202.96    9.97
  -3 -11  -1   -1.70    7.12
   3 -11   1   -1.79    7.64
   3 -11   1   -0.93    7.89
   3 -11   1   -1.30    6.47
   3 -11   2    6.92    7.74
  -3 -11  -2   54.79    7.15
   3 -11   2   57.79    6.74
   3 -11   2    5.83    7.95
   3 -11   2   54.66    8.03
  -3 -11  -3    2.81    6.36
   3 -11   3    0.20    7.60
   3 -11   3   11.88    7.70
   3 -11   3    5.56    6.11
   3 -11   4  -10.27    8.86
  -3 -11  -4   39.09    6.13
   3 -11   4   -0.35    7.45
   3 -11   4   15.66    7.45
   3 -11   4   17.15    6.03
   3 -11   5   -5.08    8.71
   3 -11   5   57.44    6.14
  -3 -11  -5   62.89    5.83
   3 -11   5   -3.70    7.41
   3 -11   5   56.20    7.00
   3 -11   6   -8.46    8.76
   3 -11   6   -1.17    6.69
   3 -11   6    6.06    6.34
   3 -11   6    5.03    5.44
   3 -11   7    2.14    5.91
   3 -11   8   -4.86    5.50
   3 -11   8    2.93    3.00
   3 -11   9   87.35    5.59
   3 -11   9  104.55    4.22
   3 -11  10   -9.82    8.23
   3 -11  10    0.05    4.99
   3 -11  11    4.09    7.72
   3 -11  11   -2.58    4.80
   3 -11  11    4.18    2.87
   3 -11  12   12.01    4.81
   3 -11  12   13.32    2.83
   3 -11  13  -12.35    7.78
   3 -11  13   -0.89    5.03
   3 -11  14   -3.39    4.48
   3 -11  14    2.91    2.50
   3 -11  15   -2.47    6.65
   3 -11  15    0.55    4.27
   3 -11  16   -3.39    6.34
   3 -11  16    2.10    4.03
   3 -11  17    2.76    5.84
   3 -11  17   -1.65    3.72
   3 -11  18    2.24    5.12
   3 -11  18   -0.20    1.80
   3 -11  19   -0.32    3.86
   3 -11  19   -0.06    3.65
   3 -11  20   -1.84    3.20
  -3 -12  19    2.83    4.11
  -3 -12  18    2.75    4.75
  -3 -12  16   21.68    5.92
  -3 -12  15   79.52    6.45
  -3 -12  14   96.26    6.50
   3 -12 -14   61.71    5.05
  -3 -12  13   10.91    7.08
  -3 -12  13   29.30    6.13
   3 -12 -13   18.17    4.87
  -3 -12  12    3.63    6.02
   3 -12 -12   -0.22    4.77
  -3 -12  11   50.09    7.90
  -3 -12  11   68.23    6.38
   3 -12 -11   65.73    5.55
  -3 -12  10   41.03    7.98
  -3 -12  10   46.60    6.13
   3 -12 -10   42.17    5.52
  -3 -12   9    1.23    7.68
  -3 -12   9   -1.30    5.72
   3 -12  -9    3.19    5.48
  -3 -12   8   37.59    8.18
  -3 -12   8   59.63    6.20
  -3 -12   7    0.70    7.79
   3 -12  -7    0.61    3.48
  -3 -12   7    1.80    5.46
   3 -12  -6   28.00    3.52
  -3 -12   6   36.19    7.68
   3 -12  -6   30.29    6.24
   3 -12  -5   -0.77    3.31
  -3 -12   5   -0.03    7.32
   3 -12  -5   -2.83    6.46
  -3 -12   4   81.21    7.73
   3 -12  -4   94.01    4.33
   3 -12  -4   75.56    7.07
  -3 -12   3   75.24    7.55
   3 -12  -3   77.57    4.44
  -3 -12   2   27.09    6.87
   3 -12  -2   29.47    4.31
  -3 -12   1   46.29    6.78
   3 -12  -1   23.03    4.65
   3 -12  -1   34.98    6.77
  -3 -12   0   60.11    6.64
   3 -12   0   70.70    6.65
   3 -12   1    3.11    4.97
  -3 -12  -1   22.76    5.82
   3 -12   1   21.67    6.23
   3 -12   2    1.10    5.22
   3 -12   2   -4.14    5.97
  -3 -12  -2    4.08    5.50
   3 -12   3   13.55    6.66
   3 -12   3    6.47    5.70
  -3 -12  -3   16.21    5.30
   3 -12   4   18.69    6.01
   3 -12   4   30.03    5.59
   3 -12   5  -10.74    6.21
   3 -12   5    6.30    5.18
   3 -12   6   42.97    9.02
   3 -12   6  207.28    7.42
   3 -12   7    3.26    6.52
   3 -12   7  -10.41    6.74
   3 -12   7   -2.47    4.46
   3 -12   8    0.03    6.46
   3 -12   8    2.10    6.53
   3 -12   9   -1.44    6.25
   3 -12  10   -3.02    6.10
   3 -12  11   -5.05    5.91
   3 -12  12   -6.28    5.64
   3 -12  12    1.59    5.59
   3 -12  13   -1.42    5.22
   3 -12  14   -2.29    4.55
   3 -12  14    1.49    4.85
   3 -12  15   -1.74    4.09
   3 -12  15   -0.53    4.33
   3 -12  16    0.84    3.31
   3 -12  16   -0.70    3.81
  -3 -13  14   -2.29    3.89
  -3 -13  13   10.21    4.37
  -3 -13  12   23.28    4.72
   3 -13 -12   42.24    3.27
  -3 -13  11   13.27    5.26
   3 -13 -11   68.31    3.98
  -3 -13  10   -3.05    5.14
   3 -13 -10    6.19    4.59
  -3 -13   9   -0.72    5.29
   3 -13  -9    7.46    4.55
  -3 -13   8   -6.36    5.43
   3 -13  -8    7.85    4.66
  -3 -13   7    0.39    5.38
  -3 -13   6   -0.55    5.87
  -3 -13   4   53.43    5.67
  -3 -13   3   60.95    5.39
   3 -13  -3   27.32    2.92
   3 -13  -2    5.36    2.69
  -3 -13   2   10.79    4.97
  -3 -13   1   36.01    4.86
   3 -13  -1   18.00    3.01
   3 -13   0   -1.60    2.97
   3 -13   0    7.06    4.70
  -3 -13   0    0.09    4.50
   3 -13   1   91.67    3.59
   3 -13   1   -2.07    4.72
   3 -13   2    3.17    3.19
   3 -13   2   36.89    4.70
   3 -13   3   -4.81    4.50
   3 -13   4   12.00    3.69
   3 -13   4   75.18    4.63
   3 -13   5   21.36    4.28
   3 -13   6    1.00    3.54
   3 -13   7  126.99    4.94
   3 -13   8   -1.38    3.28
   3 -13   9   -0.70    3.11
   3 -13  10   -0.23    2.85
   3 -13  11   -1.47    2.59
   3 -14  -6    0.62    2.56
   3 -14  -5   -0.14    2.63
   3 -14  -2   13.44    2.95
   3 -14  -1    3.17    2.91
   3 -14   0   -1.78    2.73
   3 -14   1   13.74    2.61
   4   0 -32   -0.15    1.65
   4   0 -31   -3.92    2.15
  -4   0  31   -4.91   11.03
  -4   0  30   10.17   10.78
  -4   0  29    0.29    9.12
  -4   0  28   -4.06   10.63
  -4   0  27  -10.14   10.94
  -4   0  26    3.20    9.82
  -4   0  25   -5.49    8.97
  -4   0  24  146.91   10.42
  -4   0  23    6.38    8.13
  -4   0  22   38.93    7.73
  -4   0  21   -5.68    7.42
  -4   0  20   39.36    7.35
  -4   0  19   -9.02    7.60
  -4   0  18   70.06    7.57
  -4   0  17   -1.38    5.96
  -4   0  16   87.82    7.19
   4   0 -15   -3.82    6.60
  -4   0  15   -5.09    5.67
   4   0 -14  321.49   13.55
  -4   0  14  321.14   11.00
   4   0 -13    4.13    7.39
  -4   0  13    0.75    6.18
   4   0 -12    5.10    7.30
  -4   0  12    2.51    6.42
   4   0 -11    4.37    8.02
   4   0 -10 2379.28   55.75
   4   0 -10 2234.28   57.85
   4   0  -9   -0.38    8.90
   4   0  -9   -0.14    5.76
   4   0  -8   71.43   11.81
   4   0  -8   72.64    7.54
   4   0  -7   -2.78    7.17
   4   0  -6 1926.18   47.73
   4   0  -6 1703.79   43.16
   4   0  -5   -2.85    6.72
   4   0  -5   -3.75    9.51
   4   0  -4   47.02   11.33
   4   0  -4   46.92    7.30
   4   0  -3    4.79    6.74
   4   0  -3    4.84   10.22
   4   0  -2 1853.17   50.00
   4   0  -2 1924.85   45.58
   4   0  -1    9.12    5.77
   4   0  -1    0.82   10.65
   4   0   0 3549.84   82.87
   4   0   1    5.37    6.77
   4   0   2  426.54   13.86
   4   0   2  406.47   14.76
   4   0   3    1.51    6.30
   4   0   3   -0.27    5.63
   4   0   4  605.18   17.87
   4   0   4  566.73   16.90
   4   0   5   -3.05    6.25
   4   0   5    2.68    5.31
   4   0   6   88.83    6.56
   4   0   6   73.07    7.23
   4   0   7   -0.24    5.86
   4   0   7    3.02    4.85
   4   0   8   52.29    6.86
   4   0   9    4.01    5.71
   4   0  10  594.97   18.29
   4   0  11   -4.43    5.99
   4   0  11    2.18    2.60
   4   0  12   41.34    7.01
   4   0  12   45.91    3.27
   4   0  13   -2.79    6.52
   4   0  13   -0.54    2.69
   4   0  14   24.94    6.96
  -4   0 -14   35.85    9.84
   4   0  14   27.94    3.19
   4   0  15   -1.92    6.57
   4   0  15   -1.26    3.20
  -4   0 -16  178.34   12.24
   4   0  16  169.87    5.76
   4   0  17    1.85    7.11
  -4   0 -17   -4.89   10.82
   4   0  17    0.12    3.34
   4   0  18  117.01   10.00
   4   0  18  128.40    5.31
   4   0  19   -3.77    7.26
  -4   0 -19   -1.68   10.86
   4   0  19   -0.19    3.47
  -4   0 -20    3.06   11.19
   4   0  20    6.26    3.64
  -4   0 -21   -7.33   11.04
   4   0  21   -4.50    3.68
  -4   0 -22  230.53   13.95
   4   0  22  316.39    8.75
  -4   0 -23   -6.00   10.96
   4   0  23   -1.11    3.29
  -4   0 -24   77.50   11.57
   4   0  24  176.51    5.84
   4   0  25    1.27    3.13
   4   0  26   64.17    3.90
   4   0  27   -2.08    2.95
   4   0  28    2.87    2.74
   4   1 -33    7.81    1.70
   4  -1 -33    8.77    1.72
   4  -1 -32    5.44    2.04
   4  -1 -31   -0.42    2.26
  -4   1  31    7.86    9.69
   4  -1 -30   -1.87    2.75
   4   1 -30    1.45    2.08
  -4   1  30   -4.91    8.40
  -4  -1  29   16.00    2.75
   4   1 -29   -3.15    2.53
  -4   1  29    5.59   10.15
   4   1 -28    0.88    4.05
   4  -1 -28   -2.40    3.91
  -4   1  28   -7.61    9.21
   4   1 -27   15.38    4.29
   4  -1 -27   16.08    4.42
  -4   1  27    2.23    8.51
   4  -1 -26  146.98    6.08
   4   1 -26  146.35    6.16
  -4   1  25   63.45    8.75
   4   1 -25   61.40    5.04
   4  -1 -25   65.01    4.95
   4   1 -24  420.76   11.98
   4  -1 -24  426.31   11.96
   4  -1 -23  457.38   11.39
   4   1 -23  448.56   11.42
  -4   1  22  125.14    8.62
   4   1 -22  111.61    5.68
   4  -1 -22  106.51    5.68
  -4  -1  21   -3.38    8.03
  -4   1  21   -4.51    7.33
   4   1 -21    2.83    4.41
   4  -1 -21    4.64    4.42
  -4   1  20  980.36   22.33
   4   1 -20  910.81   20.39
   4  -1 -20  917.77   20.43
   4  -1 -19  672.88   16.36
   4   1 -19  620.49   16.26
  -4  -1  18   17.47    7.84
  -4   1  18   30.02    5.96
   4  -1 -18   22.97    4.18
   4   1 -18   24.12    4.17
  -4  -1  17    3.99    7.37
   4  -1 -17    3.79    6.57
   4  -1 -17    4.70    3.74
   4   1 -17    2.55    3.67
  -4  -1  16   -3.04    7.25
  -4   1  16   -0.64    5.31
   4  -1 -16    0.13    7.35
   4   1 -16    2.19    3.61
   4  -1 -16    2.91    3.60
   4  -1 -15  377.53   15.02
  -4   1  15  548.65   10.82
   4  -1 -14  251.90   13.46
  -4   1  14  386.97    9.67
   4  -1 -13  338.98   15.12
  -4   1  13  479.69   10.60
   4  -1 -12  198.16   11.56
   4   1 -12  209.46    9.37
   4  -1 -11  612.35   21.23
   4   1 -11  582.73   18.65
   4  -1 -10   17.40    9.50
   4   1 -10   19.15    7.20
   4   1 -10   24.01    6.20
   4   1  -9   25.99    8.37
   4  -1  -9   32.62    9.63
   4   1  -9   21.89    5.82
   4   1  -8   17.11    6.23
   4   1  -8   18.41    9.38
   4  -1  -8   21.04   10.90
   4  -1  -7  415.37   20.83
   4   1  -7  371.17   13.37
   4   1  -6  105.96   10.69
   4   1  -6   91.84    7.89
   4  -1  -6   96.44    8.10
   4   1  -5   14.15    6.22
   4  -1  -5   24.16    6.75
   4  -1  -5   21.14   10.95
   4   1  -5   20.49    8.79
   4   1  -4   12.64    6.22
   4  -1  -4   23.25    6.84
   4  -1  -4   14.19   10.65
   4   1  -4   14.01    9.05
   4  -1  -3   62.23   12.85
   4   1  -3   66.56   11.48
   4  -1  -3   72.18    7.31
   4   1  -3   74.69    7.37
   4   1  -2   89.90   11.47
   4  -1  -2   81.62   13.16
   4  -1  -2   81.85    7.29
   4   1  -2   92.93    7.30
   4  -1  -1  666.10   24.57
   4   1  -1  741.68   19.64
   4  -1  -1  711.08   19.64
  -4  -1   1  726.36   19.63
  -4  -1   0    3.09    4.90
   4   1   0    3.19    7.37
   4  -1   0   -2.20    7.14
   4  -1   0   -4.06   10.62
   4  -1   1  430.80   14.48
   4   1   1  408.83   14.24
   4  -1   2   37.25    6.66
   4   1   2   26.72    6.64
   4  -1   2   41.61    7.10
   4   1   2   33.57    6.98
   4  -1   3   57.87    6.55
   4   1   3   71.15    6.56
   4  -1   3   63.71    7.34
   4   1   3   66.49    7.46
   4  -1   4  600.35   17.74
   4   1   4  600.31   17.64
   4  -1   4  560.58   16.99
   4   1   4  549.22   16.99
   4  -1   5   85.93    7.56
   4   1   5   92.56    7.61
   4  -1   5   95.13    6.63
   4   1   5   92.76    6.78
   4  -1   6  364.69   12.10
   4   1   6  354.13   12.02
   4   1   6  350.30   12.61
   4  -1   6  354.06   12.65
   4  -1   7   10.07    5.69
   4  -1   7    9.32    5.18
   4   1   7   11.38    5.05
   4   1   7   10.77    5.75
  -4   1  -8    3.55    7.77
  -4  -1  -8    1.11    7.98
   4  -1   8    1.40    4.75
   4   1   8    0.16    5.72
   4  -1   8    1.65    5.80
   4   1   8   -0.71    4.57
  -4   1  -9   20.58    8.05
  -4  -1  -9   20.05    7.81
   4   1   9   23.61    5.91
   4  -1   9   30.77    6.06
  -4   1 -10   25.48    8.14
  -4  -1 -10   15.22    7.91
   4   1  10   26.14    6.14
   4  -1  10   20.42    6.13
   4   1  11  233.51   10.87
   4  -1  11  223.89   10.69
  -4  -1 -11  234.57   12.30
  -4   1 -11  215.31   12.25
   4   1  11  256.42    6.77
   4  -1  11  240.76    6.74
   4   1  12  372.74   13.83
   4  -1  12  353.66   13.61
   4  -1  12  377.84    9.50
   4   1  12  384.41    9.48
  -4  -1 -12  295.83   14.63
  -4   1 -12  288.94   14.82
   4   1  13    7.21    6.52
   4  -1  13   16.02    6.51
  -4  -1 -13   15.18    9.75
   4   1  13   10.75    2.77
   4  -1  13   11.62    2.77
  -4   1 -13   11.94    7.96
  -4  -1 -13   11.96    7.48
   4   1  14  388.23   15.23
   4  -1  14  427.12   15.63
  -4   1 -14  360.19   13.98
  -4  -1 -14  405.01   15.49
   4   1  14  423.89   10.74
   4  -1  14  451.28   10.76
  -4   1 -14  369.46   16.25
  -4  -1 -14  364.85   16.04
   4   1  15   25.93    7.19
   4  -1  15   25.78    7.06
  -4   1 -15   34.02    9.92
   4   1  15   36.59    3.51
   4  -1  15   36.50    3.67
  -4   1 -15   29.24    8.52
  -4  -1 -15   27.55    8.89
   4   1  16   68.86    8.23
   4  -1  16   89.25    8.69
  -4  -1 -16   78.31   11.75
  -4   1 -16   88.33   10.48
   4   1  16   78.70    4.27
   4  -1  16  104.60    4.50
  -4   1 -16   60.75    9.95
  -4  -1 -16   71.07    9.95
   4   1  17    6.00    7.09
   4  -1  17    1.97    6.99
  -4  -1 -17   16.14   11.45
  -4   1 -17    0.89   10.01
   4   1  17    3.95    3.37
   4  -1  17    4.44    3.32
  -4   1 -17    3.49    8.21
  -4  -1 -17    2.62    8.65
   4   1  18  215.46   12.05
   4  -1  18  217.74   12.16
  -4  -1 -18  231.71   14.01
  -4   1 -18  234.43   12.12
   4  -1  18  245.78    7.18
   4   1  18  226.78    7.14
  -4   1 -18  183.39   12.95
  -4  -1 -18  185.50   12.77
   4   1  19    9.01    6.93
   4  -1  19    7.36    7.30
   4  -1  19   10.98    3.55
   4   1  19    5.46    3.51
  -4  -1 -19    0.92   11.82
  -4   1 -19   10.46    9.86
  -4   1 -19    6.42    8.91
  -4  -1 -19    5.94    8.59
  -4   1 -20   28.71   10.41
  -4  -1 -20   39.69   11.95
   4  -1  20   39.57    3.96
   4   1  20   38.19    3.96
  -4  -1 -21   26.84   12.28
   4   1  21   20.77    3.58
   4  -1  21   21.98    3.76
   4  -1  22  200.40    6.73
   4   1  22  212.35    6.70
   4  -1  23   36.01    3.60
   4   1  23   33.10    3.72
  -4  -1 -24    7.12   11.30
   4  -1  24    8.40    3.37
   4   1  24    8.93    3.36
  -4  -1 -25    4.80   10.77
  -4   1 -25    2.96    4.59
   4   1  25    5.67    3.20
   4  -1  25    5.43    3.04
  -4  -1 -25    5.40    4.43
  -4   1 -26    3.11    4.20
  -4  -1 -26    3.01    4.23
   4   1  26    4.39    2.95
   4  -1  26    4.22    3.08
  -4   1 -27    8.47    3.94
  -4  -1 -27    9.61    3.95
   4   1  27   10.98    2.94
   4  -1  27    6.54    2.98
  -4  -1 -28    3.63    3.22
  -4   1 -28    3.45    3.43
   4   1  28    3.32    2.57
   4  -1  28    4.50    2.70
  -4  -1 -29   24.15    3.16
  -4   1 -29   25.91    3.13
  -4  -1 -30   -0.24    2.36
  -4   1 -30   -0.18    2.34
   4  -2 -33   11.72    1.69
   4   2 -32   -1.82    1.84
  -4   2  32   -6.37    9.10
  -4   2  31   -7.40    8.67
   4  -2 -31   -0.34    2.35
  -4  -2  31    2.14    2.29
  -4   2  30    8.13    8.11
  -4  -2  30   42.54    3.02
  -4   2  29   -0.92    8.88
  -4  -2  29    0.52   11.78
  -4  -2  29    2.41    2.83
  -4   2  28    4.29    8.83
  -4  -2  28    6.61   12.85
  -4  -2  28   -0.55    3.00
   4   2 -27  149.68    5.82
   4  -2 -27  160.70    6.00
   4  -2 -26   70.53    4.84
   4   2 -26   60.87    4.86
  -4   2  26   59.77    7.83
  -4  -2  26   57.21   11.62
   4   2 -25   57.48    4.85
   4  -2 -25   62.29    4.61
  -4   2  25   79.55    7.96
  -4  -2  25   54.72   10.51
   4  -2 -24   -0.31    4.17
   4   2 -24    0.17    4.32
  -4   2  24  -10.00    7.41
  -4  -2  24   -4.86   10.17
  -4   2  23  145.77    8.48
   4  -2 -23  129.69    5.91
   4   2 -23  125.37    5.96
  -4   2  22   47.47    7.27
   4   2 -22   43.91    4.71
   4  -2 -22   32.77    4.61
   4  -2 -21  484.37   13.37
   4   2 -21  509.54   13.42
  -4   2  20   -7.48    6.55
   4  -2 -20    1.56    4.13
   4   2 -20    1.37    4.08
  -4   2  19    8.22    7.00
   4  -2 -19   14.65    7.59
   4   2 -19   22.35    4.08
   4  -2 -19   20.05    4.07
   4  -2 -18   33.40    8.63
   4  -2 -18   37.08    4.46
   4   2 -18   35.47    4.42
  -4   2  17  430.39   12.30
   4  -2 -17  395.22   16.95
   4  -2 -17  401.96   10.74
   4   2 -17  377.95   10.71
   4  -2 -16   -2.10    6.59
   4  -2 -16   -0.91    8.86
   4  -2 -16    1.25    3.54
   4   2 -16   -0.66    3.37
   4  -2 -15   61.14   10.36
   4  -2 -15   73.51    7.51
   4  -2 -14  519.18   21.87
   4  -2 -14  523.29   18.34
  -4   2  13  145.48    6.78
   4  -2 -13  128.55   12.38
   4  -2 -13  129.32    8.90
  -4  -2  12  188.96   10.77
   4  -2 -12  128.72   12.08
  -4  -2  12  172.97    5.11
   4  -2 -12  128.56    8.69
   4  -2 -11  411.25   15.30
   4  -2 -11  451.49   18.69
   4  -2 -10  228.41   10.75
   4  -2 -10  242.59   14.00
   4  -2  -9  134.13    8.33
   4  -2  -9  103.70   12.41
   4   2  -9  125.06    7.78
   4  -2  -8  693.65   19.60
   4   2  -8  663.45   18.82
   4   2  -8  632.86   20.57
   4  -2  -8  644.58   24.21
   4  -2  -7  461.95   15.46
   4   2  -7  476.95   14.91
   4  -2  -7  497.84   21.03
   4  -2  -6  479.84   16.11
   4   2  -6  524.15   15.83
   4  -2  -6  487.24   22.45
   4   2  -5   42.98    7.08
   4  -2  -5   42.08    7.20
   4   2  -5   42.58    9.97
   4  -2  -4    8.09   11.88
   4   2  -4    4.50    8.87
  -4  -2   4    4.21    7.69
   4   2  -4    2.48    5.81
   4  -2  -3    4.86   10.88
   4   2  -3    3.62    8.88
   4   2  -3    9.84    5.67
  -4  -2   3    5.65    7.59
   4   2  -2 1216.66   30.15
   4  -2  -2 1196.49   35.84
  -4  -2   2 1213.56   31.95
   4   2  -1  162.78    7.66
   4  -2  -1  185.63   13.98
   4  -2   0    0.94   11.40
  -4  -2   0    0.12    5.44
   4  -2   1  144.84   14.57
   4  -2   1  143.43    8.84
   4   2   1  142.40    8.89
   4  -2   1  141.68    8.82
   4   2   1  149.39    8.71
   4  -2   2   63.73    7.25
   4   2   2   78.92    7.14
   4  -2   2   65.21    6.96
   4   2   2   81.30    7.05
   4  -2   3  293.05   11.00
   4   2   3  288.47   10.78
   4  -2   3  276.07   11.15
   4   2   3  275.61   11.28
   4   2   4   35.70    5.75
   4  -2   4   27.22    6.40
   4   2   4   29.02    6.20
   4  -2   4   26.01    5.66
   4  -2   5   71.56    7.05
   4   2   5   70.08    6.97
   4  -2   5   80.07    6.50
   4   2   5   70.45    6.08
   4   2   6 1096.79   28.83
   4  -2   6 1085.21   28.85
   4  -2   6 1119.53   28.59
   4   2   6 1126.14   28.53
   4  -2   7  205.12    8.68
   4   2   7  183.28    8.81
   4   2   7  195.83    9.37
   4  -2   7  197.09    9.50
   4  -2   8  126.79    7.30
   4   2   8  154.46    8.01
   4   2   8  153.73    8.39
   4  -2   8  127.91    7.84
   4  -2   9  465.69   14.27
   4   2   9  463.41   14.36
   4   2   9  481.08   15.05
   4  -2   9  490.38   15.24
   4   2  10  259.05   11.06
   4  -2  10  298.78   11.51
  -4   2 -10  230.91   12.97
  -4  -2 -10  237.78   12.88
   4  -2  10  290.01    7.21
   4  -2  11   50.33    3.27
   4   2  11   57.05    3.21
  -4  -2 -11   53.18    8.81
  -4   2 -11   52.25    9.11
   4   2  11   56.10    6.65
   4  -2  11   46.96    6.71
  -4  -2 -12   79.01   10.74
   4   2  12  114.77    4.23
   4  -2  12  118.14    4.28
  -4   2 -12   89.44    9.86
  -4  -2 -12   97.33    9.42
   4   2  12  120.86    8.46
   4  -2  12  118.64    8.43
   4   2  13    4.61    2.79
   4  -2  13    6.08    2.91
  -4   2 -13    4.37    7.61
  -4  -2 -13    9.01    8.37
   4   2  13    0.70    6.11
   4  -2  13    4.96    6.10
  -4  -2 -14  410.74   15.72
   4   2  14  414.93   10.25
   4  -2  14  390.40   10.21
  -4  -2 -14  408.32   16.92
   4   2  14  393.03   14.70
   4  -2  14  359.36   14.55
   4   2  15  203.92    6.02
   4  -2  15  167.49    5.96
  -4   2 -15  135.70   11.59
  -4  -2 -15  163.76   11.70
   4   2  15  183.24   10.32
   4  -2  15  167.35   10.15
  -4  -2 -16  106.01   12.87
   4   2  16  131.75    4.99
   4  -2  16  133.61    4.97
  -4   2 -16   91.73   10.50
  -4  -2 -16   93.39   10.94
   4   2  16  117.60    9.31
   4  -2  16  115.98    9.21
   4   2  17   83.89    4.36
   4  -2  17   90.49    4.26
  -4   2 -17   70.59   10.33
  -4  -2 -17   73.14   10.10
   4   2  17   85.61    8.85
   4  -2  17   89.28    8.86
  -4  -2 -18   59.75   12.29
   4  -2  18   47.27    3.66
   4   2  18   41.77    3.72
  -4   2 -18   33.45    9.00
  -4  -2 -18   36.16    9.65
   4   2  18   37.91    7.60
   4  -2  18   31.53    7.70
   4   2  19   12.87    3.45
   4  -2  19    8.32    3.43
   4   2  20  112.19    4.83
   4  -2  20   98.25    4.96
   4  -2  21  275.17    8.21
   4   2  21  289.43    8.14
  -4  -2 -21  245.90   15.79
   4   2  22    1.85    3.24
   4  -2  22   -1.23    3.31
   4   2  23    5.15    3.22
   4  -2  23    4.80    3.15
  -4  -2 -23    0.66   11.90
   4   2  24    6.28    5.82
  -4  -2 -24   -3.42   11.91
  -4  -2 -24    4.72    4.41
  -4   2 -24    3.28    4.51
   4  -2  24    4.66    3.13
   4   2  24    2.98    2.91
  -4   2 -25   32.19    4.59
  -4  -2 -25   31.03    4.55
   4   2  25   36.48    3.40
   4  -2  25   38.03    3.30
  -4  -2 -26  121.78    5.46
   4   2  26  141.76    4.89
   4  -2  26  123.26    4.75
  -4   2 -26  113.38    5.34
  -4   2 -27   19.59    3.66
   4   2  27   26.06    2.89
   4  -2  27   21.06    2.92
  -4  -2 -27   25.19    3.69
  -4  -2 -28    4.83    3.21
  -4   2 -28    5.88    3.16
   4   2  29   -1.25    2.30
  -4   2 -29    1.37    2.68
  -4  -2 -29    1.47    2.61
  -4   2 -30   51.39    2.62
  -4  -2 -30   49.49    2.51
   4  -3 -33   -0.07    1.42
   4  -3 -32   13.37    1.87
   4  -3 -31    0.75    2.24
  -4  -3  31    9.29    2.39
   4   3 -31   13.49    1.95
  -4   3  31   10.78    8.74
  -4   3  30   -7.69    7.20
  -4  -3  30   -0.67    2.60
  -4   3  29    9.61    8.84
   4  -3 -29    0.61    2.98
  -4  -3  29   17.99    2.99
  -4   3  28   -0.19    8.26
  -4  -3  28  111.19    4.39
   4   3 -27  219.70    6.52
  -4  -3  27  228.74    6.27
   4  -3 -26   60.27    4.56
   4   3 -26   70.45    4.59
  -4   3  26   51.93    7.41
  -4  -3  26   71.34   14.14
   4  -3 -25  238.36    7.72
   4   3 -25  228.94    7.70
  -4   3  25  256.86   10.22
   4   3 -24  305.59    9.64
   4  -3 -24  340.25    9.63
   4   3 -23   15.37    4.27
   4  -3 -23   19.16    3.99
  -4   3  23   47.07    7.65
  -4  -3  23   57.47   15.52
   4  -3 -22   38.94    4.21
   4   3 -22   25.25    4.27
  -4   3  22   38.67    6.57
  -4  -3  22   18.84   13.27
  -4   3  21    3.67    6.37
  -4  -3  21    4.28   12.46
   4  -3 -21    6.34    7.11
   4  -3 -21    1.80    6.93
   4  -3 -21    6.80    3.99
   4   3 -21    5.73    3.96
  -4   3  20  160.85    8.19
   4  -3 -20  143.52   10.44
   4  -3 -20  124.81    9.48
   4   3 -20  147.37    6.04
   4  -3 -20  158.06    6.11
  -4   3  19   31.93    5.98
  -4  -3  19   28.95   11.69
   4  -3 -19   20.20    8.36
   4  -3 -19   14.60    7.19
   4  -3 -19   21.72    4.18
   4   3 -19   20.46    4.14
  -4  -3  18   93.28   14.63
   4  -3 -18  113.33   11.36
   4  -3 -18  107.51    9.21
   4   3 -18  130.18    5.40
   4  -3 -18  133.24    5.45
  -4   3  17   87.98    6.27
  -4  -3  17    6.09   10.49
  -4  -3  17    9.85   12.56
   4  -3 -17   64.75   10.45
   4  -3 -17   58.76    8.20
   4  -3 -17   65.89    4.39
   4   3 -17   59.06    4.34
  -4   3  16  141.42    6.94
  -4  -3  16  118.82   13.58
   4  -3 -16  131.01   12.48
   4  -3 -16  123.77    9.14
   4  -3 -16  137.49    5.27
   4   3 -16  137.92    5.38
  -4   3  15   53.38    5.60
   4  -3 -15   47.47   10.87
   4  -3 -15   54.90    7.62
   4  -3 -15   60.87    4.09
   4   3 -15   68.66    3.96
  -4   3  14  382.10   10.68
  -4  -3  14  351.36   18.05
   4  -3 -14  332.96   17.18
   4  -3 -14  298.66   13.31
  -4   3  13   43.58    5.16
  -4  -3  13   54.75   12.81
  -4  -3  13   42.05    3.49
   4  -3 -13   45.86   10.87
   4  -3 -13   28.23    6.78
  -4  -3  12   60.31    3.66
   4  -3 -12   51.58    6.99
   4  -3 -12   52.51   11.23
  -4  -3  11    7.15    2.94
   4  -3 -11    7.21    6.44
   4  -3 -11    7.44   10.19
  -4  -3  10   34.96    3.24
   4  -3 -10   35.61    6.93
   4   3 -10   38.31    5.93
   4  -3  -9  209.82   10.16
   4  -3  -9  221.14   14.81
   4  -3  -8   -0.15    5.93
  -4  -3   8   -1.88    8.81
   4  -3  -8   10.66   10.81
   4   3  -8    5.92    5.68
   4  -3  -7   66.96    6.82
   4   3  -7   68.74    6.44
  -4  -3   7   75.06   10.47
   4  -3  -7   56.65   11.82
   4   3  -6    5.06    5.58
   4  -3  -6    5.19   11.90
  -4  -3   6    7.73    8.66
   4  -3  -6    8.82    5.74
   4   3  -5  154.19    7.84
   4  -3  -5  140.72    8.38
   4   3  -5  149.52    9.40
   4  -3  -5  157.98   15.03
  -4  -3   5  152.14   11.70
   4  -3  -4  337.01   12.05
   4   3  -4  373.76   11.87
   4   3  -4  356.08   14.47
  -4  -3   4  387.44   15.69
   4  -3  -3  332.26   11.42
   4   3  -3  328.07   10.82
   4   3  -3  322.85   13.97
  -4  -3   3  316.28   14.47
   4   3  -2  668.62   17.67
   4  -3  -2  641.40   24.29
  -4  -3   2  657.08   21.10
  -4  -3   1  859.00   24.46
   4  -3   0   11.23    5.55
   4   3   0   13.12    5.91
  -4  -3   0   11.61    6.12
   4  -3   1   78.75    6.99
   4   3   1   84.55    7.19
   4  -3   2  471.44   20.51
   4  -3   2  423.44   15.00
   4   3   2  439.83   14.88
   4  -3   2  451.67   14.74
   4   3   2  493.41   14.76
   4  -3   3  710.50   25.89
   4  -3   3  692.20   20.30
   4   3   3  701.59   20.29
   4  -3   3  726.88   20.30
   4   3   3  726.87   20.38
   4  -3   4  212.56   15.08
   4  -3   4  207.97    9.14
   4   3   4  218.61    9.54
   4  -3   4  202.98    9.09
   4   3   4  227.99    9.25
   4  -3   5   10.05   10.69
   4   3   5    2.67    5.03
   4  -3   5    4.06    5.08
   4  -3   5    3.00    4.93
   4   3   5    4.20    4.80
   4   3   6  195.49    9.19
   4  -3   6  203.93    9.30
   4  -3   6  208.21    8.95
   4   3   6  193.56    9.15
   4  -3   6  229.25   14.72
   4  -3   6  232.05    6.38
   4   3   7  226.49    9.41
   4  -3   7  225.80    9.48
   4  -3   7  191.84    9.14
   4   3   7  233.94    9.44
   4  -3   7  206.56   14.63
   4  -3   7  220.54    6.27
   4  -3   8  516.99   12.42
   4   3   8  512.37   15.89
   4  -3   8  484.23   15.79
   4  -3   8  496.96   15.61
   4   3   8  533.22   15.83
   4  -3   9    0.67    2.55
   4  -3   9    0.75    4.52
   4   3   9    1.26    5.10
   4   3   9    5.37    5.18
   4  -3   9    6.57    5.28
   4  -3  10   10.88    2.55
   4   3  10   18.75    2.59
   4   3  10   19.39    5.22
   4   3  10   20.60    5.52
   4  -3  10    9.75    5.75
   4  -3  10    8.30    4.65
   4  -3  10   13.93    2.64
   4   3  11   76.29    6.96
   4  -3  11   58.55    6.92
   4  -3  11   53.29    5.98
   4   3  11   68.58    6.07
   4   3  11   66.19    3.26
   4  -3  11   63.83    3.27
  -4   3 -11   50.04    8.86
  -4  -3 -11   59.52    8.83
   4   3  12   33.84    6.52
   4  -3  12   34.26    6.22
   4   3  12   30.50    5.38
  -4   3 -12   25.73    8.62
  -4  -3 -12   30.83    8.33
   4   3  12   44.17    3.10
   4  -3  12   39.01    3.01
  -4  -3 -12   46.97    4.06
   4   3  13    9.45    5.94
   4  -3  13   11.13    6.29
  -4  -3 -13    7.16   10.83
  -4   3 -13    5.84    8.08
  -4  -3 -13    4.66    8.59
   4   3  13    8.02    2.63
   4  -3  13   13.51    2.87
   4   3  14    7.31    6.29
   4  -3  14    4.56    6.16
  -4  -3 -14   -8.32   11.67
  -4   3 -14    1.39    8.37
  -4  -3 -14    6.59    8.85
   4  -3  14    2.84    2.95
   4   3  14   -0.02    2.90
   4   3  15  252.00   12.09
   4  -3  15  249.11   11.91
  -4   3 -15  212.12   13.78
  -4  -3 -15  209.49   13.73
   4   3  15  278.09    7.73
   4  -3  15  283.60    7.66
   4   3  16  402.83   15.39
   4  -3  16  358.45   15.09
  -4  -3 -16  436.95   16.43
  -4   3 -16  309.62   16.71
  -4  -3 -16  359.54   17.09
   4   3  16  457.85   10.78
   4  -3  16  403.67   10.60
   4   3  17  552.55   18.64
   4  -3  17  497.92   18.52
  -4  -3 -17  573.41   19.30
  -4   3 -17  429.38   19.99
  -4  -3 -17  448.01   19.98
   4   3  17  586.87   13.81
   4  -3  17  579.49   13.84
  -4   3 -18  551.33   22.72
  -4  -3 -18  528.10   22.72
  -4  -3 -18  817.41   22.45
   4  -3  18  688.95   16.84
   4   3  18  634.15   21.16
   4  -3  18  605.31   21.31
   4  -3  18  720.52   16.68
   4   3  18  697.13   16.59
  -4  -3 -19  144.96   14.03
   4  -3  19  158.53    5.68
   4  -3  19  140.59    5.94
  -4  -3 -20  183.52   14.64
   4   3  20  183.64    6.06
   4  -3  20  192.05    6.14
   4  -3  20  166.68    6.23
  -4  -3 -21  234.32   14.48
   4  -3  21  224.50    6.80
   4   3  21  216.15    6.69
  -4  -3 -21  205.38    7.61
  -4  -3 -22   74.39    5.16
   4   3  22   77.60    3.98
   4  -3  22   74.45    4.00
  -4   3 -22   56.28    5.14
  -4  -3 -23   28.19   12.72
  -4   3 -23   21.11    4.45
  -4  -3 -23   23.58    4.35
   4   3  23   27.72    3.15
   4  -3  23   27.32    3.09
  -4  -3 -24    9.41   12.29
  -4   3 -24    3.42    4.11
  -4  -3 -24    2.20    3.70
   4   3  24   -0.14    2.92
   4  -3  24    0.75    2.97
   4   3  25   22.98    5.82
  -4   3 -25   19.73    3.97
  -4  -3 -25   21.87    3.92
   4   3  25   23.06    3.02
   4  -3  25   24.03    3.10
  -4  -3 -25   19.35   11.87
  -4   3 -26   14.70    3.60
  -4  -3 -26   17.94    3.56
   4   3  26   17.57    2.75
  -4  -3 -27   57.85    3.64
  -4   3 -27   54.38    3.67
  -4  -3 -28    3.32    2.60
  -4   3 -28    3.79    2.68
  -4  -3 -29   35.42    2.28
  -4   3 -29   33.62    2.52
  -4  -4  31    4.71    2.30
   4  -4 -31   -2.64    2.00
   4  -4 -30    1.25    2.70
  -4  -4  30  110.63    3.54
   4   4 -30   93.71    2.72
  -4   4  30   29.21    7.78
   4  -4 -29   -1.22    2.88
  -4   4  29   -4.64    6.79
   4   4 -29   25.18    2.15
  -4  -4  29   22.88    3.02
   4   4 -28   48.51    2.65
  -4  -4  28   45.50    3.55
  -4   4  27   -1.44    7.35
  -4  -4  27   17.93    3.38
  -4   4  26   28.10    7.30
  -4  -4  26   99.58    4.62
  -4   4  25  285.06   10.91
  -4  -4  25  300.43    8.50
   4  -4 -25  286.74    8.31
   4   4 -25  276.14    8.40
  -4   4  24   20.93    6.28
   4   4 -24   13.21    3.65
   4  -4 -24   14.65    3.57
  -4  -4  24   12.39    3.93
  -4   4  23    8.98    6.42
  -4  -4  23    0.82    8.01
  -4  -4  23   -0.29    3.75
   4   4 -23    0.89    3.43
   4  -4 -23    0.69    3.48
   4  -4 -22   17.25    3.83
  -4  -4  22   18.30    3.99
   4   4 -22   20.11    3.65
  -4   4  21   11.67    6.01
  -4  -4  21   -2.14    9.23
   4   4 -21   10.88    3.56
   4  -4 -21   10.14    3.71
  -4   4  20    0.43    5.71
  -4  -4  20    0.17    9.65
   4  -4 -20    0.30    7.35
  -4  -4  20    1.85   13.51
   4  -4 -20    4.08    6.96
   4  -4 -20   -0.57    3.59
   4   4 -20   -1.61    3.35
  -4   4  19   53.55    6.24
  -4  -4  19    5.71   10.05
   4  -4 -19   32.01    9.00
  -4  -4  19   21.76   14.21
   4  -4 -19   32.43    7.64
   4  -4 -19   37.96    4.01
   4   4 -19   38.04    3.81
  -4   4  18   -5.04    5.74
  -4  -4  18   -9.84   10.50
   4  -4 -18    0.65    8.85
  -4  -4  18    5.11   13.97
   4  -4 -18   -2.83    6.73
   4   4 -18   -0.35    3.41
   4  -4 -18    0.40    3.51
  -4   4  17  222.15    9.17
  -4  -4  17  238.54   18.82
   4  -4 -17  232.54   15.36
   4  -4 -17  191.35   11.18
   4   4 -17  227.49    7.76
   4  -4 -17  242.20    7.82
  -4  -4  16    5.33   11.27
   4  -4 -16   23.69    7.29
  -4  -4  16   39.91   14.45
   4  -4 -16   26.06   10.79
  -4  -4  16   35.89    3.85
   4  -4 -16   32.34    3.74
   4   4 -16   27.12    3.79
  -4  -4  15    6.90   11.04
  -4  -4  15    2.49   13.01
   4  -4 -15   11.21    6.43
   4  -4 -15    5.60   10.65
  -4  -4  15    6.95    3.62
   4  -4 -15    5.92    3.05
   4   4 -15    5.65    3.25
  -4  -4  14  111.72   12.34
  -4  -4  14   85.18    4.56
   4  -4 -14   79.42    7.97
   4  -4 -14   73.89   11.84
  -4  -4  14   82.24   13.84
   4   4 -14   80.49    4.07
  -4  -4  13  148.32   15.01
   4  -4 -13  152.53   13.33
  -4  -4  13  137.84    5.09
   4  -4 -13  133.92    9.03
   4  -4 -12   81.00   12.71
  -4  -4  12   75.85   13.44
   4  -4 -12   75.35    2.98
   4   4 -12   77.09    3.15
  -4  -4  12   66.97    4.04
   4  -4 -12   58.96    7.24
   4  -4 -11    8.89   10.44
  -4  -4  11    6.21   11.04
   4  -4 -11    8.60    6.30
   4   4 -11   12.21    5.46
   4  -4 -11   15.00    1.97
   4   4 -11   13.69    2.11
  -4  -4  11   11.32    3.19
   4  -4 -10   71.37   12.70
  -4  -4  10   65.49   12.85
   4  -4 -10   67.70    3.00
   4   4 -10   81.79    3.04
  -4  -4  10   66.96    3.80
   4   4 -10   71.40    6.42
   4  -4 -10   64.98    7.37
   4  -4  -9   16.53    6.09
   4  -4  -9   15.72   10.64
  -4  -4   9   13.90   11.03
   4   4  -9   11.42    5.42
  -4  -4   9   17.20    3.09
   4  -4  -8  184.57   14.62
  -4  -4   8  210.14   14.70
   4   4  -8  197.92    8.84
   4  -4  -8  185.46    9.31
  -4  -4   8  185.17    6.00
   4  -4  -7   -0.18   10.37
   4  -4  -7    3.92    5.36
   4   4  -7    4.02    5.14
  -4  -4   7   -0.86    9.03
  -4  -4   7    0.68    2.95
   4  -4  -6  148.33   14.57
  -4  -4   6  160.74   12.66
   4   4  -6  151.94    7.58
   4  -4  -6  148.47    8.52
  -4  -4   6  169.66    5.23
  -4  -4   5   18.68    9.47
   4  -4  -5   15.20    5.42
   4   4  -5   24.66    4.93
  -4  -4   5   24.20    2.69
  -4  -4   4  103.89   10.97
   4  -4  -4  110.88    4.72
   4   4  -4  113.18    6.27
  -4  -4   4  123.39    4.19
   4  -4  -4  119.09    7.06
  -4  -4   3   52.71    9.35
   4   4  -3   51.14    4.53
   4  -4  -3   45.22    3.43
  -4  -4   2  128.19   10.42
   4  -4  -1  607.72   17.87
   4   4  -1  612.31   18.01
  -4  -4   1  643.75   20.36
   4  -4   0  306.55   11.84
   4   4   0  321.66   12.07
  -4  -4   0  321.53   13.20
   4  -4   1  226.11    9.69
   4   4   1  243.17    9.69
   4  -4   1  262.74    6.89
  -4  -4  -1  233.78   10.20
   4  -4   1  263.81   15.57
   4  -4   2   21.37   10.73
   4  -4   2   22.67    5.26
   4   4   2   25.72    5.54
   4  -4   2   31.28    3.12
   4  -4   3   13.86   10.17
   4  -4   3   16.88    4.53
   4   4   3   14.49    4.54
   4   4   3   12.18    6.15
   4  -4   3   16.77    6.19
   4  -4   3   15.29    3.52
   4  -4   4   -3.14   10.04
   4   4   4    1.15    4.46
   4  -4   4    5.75    4.42
   4  -4   4    5.87    5.10
   4   4   4    0.25    5.34
   4  -4   4    6.76    3.49
   4  -4   5  111.74   12.55
   4  -4   5   90.58    6.60
   4   4   5  103.99    7.16
   4   4   5  116.68    6.78
   4  -4   5  102.72    6.51
   4  -4   5  111.98    4.63
   4  -4   6  140.29   12.99
   4  -4   6  141.87    7.78
   4   4   6  116.39    7.63
   4   4   6  132.11    7.01
   4  -4   6  127.64    7.26
   4  -4   6  143.53    5.04
   4  -4   7   53.93   11.26
   4  -4   7   54.09    5.88
   4   4   7   49.06    5.88
   4   4   7   54.00    5.87
   4  -4   7   62.22    5.82
   4  -4   7   60.20    3.61
   4  -4   8   16.39   11.18
   4  -4   8   13.17    3.09
   4  -4   8    8.55    4.96
   4   4   8    3.74    4.83
   4   4   8    4.21    4.68
   4  -4   8    9.89    5.11
  -4  -4  -9    7.23    9.77
   4  -4   9    5.87    5.03
   4   4   9    9.57    5.15
   4   4   9    5.61    4.88
   4  -4   9    4.24    5.24
   4  -4   9    2.05   11.16
   4  -4   9    4.36    2.85
   4   4   9    3.28    2.16
   4  -4   9    4.42    2.23
  -4  -4 -10   60.12   10.49
   4   4  10   42.86    5.96
   4  -4  10   38.97    5.96
   4  -4  10   43.21    5.83
   4   4  10   35.27    5.64
   4  -4  10   43.55   11.21
   4  -4  10   43.41    2.63
   4   4  10   38.14    2.64
  -4  -4 -11  383.21   12.79
   4   4  11  367.15   10.58
   4  -4  11  352.67   10.34
   4  -4  11  314.20    9.76
   4   4  11  315.99   10.19
   4  -4  11  326.30   17.06
   4   4  11  361.71    5.13
  -4  -4 -11  369.24    6.17
  -4   4 -11  340.24    6.06
   4  -4  11  354.20    5.21
  -4  -4 -12   27.43   11.32
   4   4  12   61.82    6.51
   4  -4  12   52.74    6.68
   4  -4  12   48.06    5.98
   4   4  12   50.44    6.11
   4  -4  12   42.63   11.24
   4   4  12   57.36    3.06
   4  -4  12   47.90    2.97
  -4   4 -12   40.08    4.08
  -4  -4 -12   52.61    4.10
   4  -4  13  208.36   16.28
   4   4  13  258.20   10.84
   4  -4  13  245.18   11.01
   4  -4  13  217.63    9.92
   4   4  13  221.70   10.19
  -4   4 -13  221.79    7.46
   4   4  13  270.09    6.81
   4  -4  13  243.69    6.90
  -4  -4 -13  240.13    7.55
  -4  -4 -13  174.51   13.15
   4  -4  14  373.06   20.42
   4   4  14  398.63   14.79
   4  -4  14  412.08   14.77
   4  -4  14  342.21   13.83
   4   4  14  333.29   13.95
  -4   4 -14  395.99   11.22
  -4  -4 -14  427.27   11.35
   4  -4  14  437.82   10.68
   4   4  14  441.77   10.65
   4   4  15  276.59   12.09
   4  -4  15  294.57   11.99
   4  -4  15  228.47   10.81
   4   4  15  239.83   11.17
   4   4  15  300.56    7.75
   4  -4  15  284.57    7.72
  -4   4 -15  267.64    8.34
  -4  -4 -15  299.35    8.46
   4  -4  15  251.91   16.86
   4   4  16  233.97   11.15
   4  -4  16  245.72   11.17
   4  -4  16  189.82    9.94
   4   4  16  186.62   10.16
  -4   4 -16  165.06   12.80
   4  -4  16  247.89    6.77
  -4   4 -16  229.01    7.64
  -4  -4 -16  228.11    7.66
   4   4  16  244.87    6.72
   4   4  17   53.31    3.32
   4  -4  17   31.04    3.23
  -4   4 -17   28.91    4.45
  -4  -4 -17   26.92    4.45
   4   4  17   19.07    5.89
   4   4  17   23.02    6.33
   4  -4  17   35.06    6.41
   4  -4  17   20.00    5.70
   4  -4  17   27.86    4.67
  -4   4 -17   20.48    9.05
   4  -4  17   -0.75    1.69
   4   4  18   64.37    3.33
  -4   4 -18   60.28    4.66
  -4  -4 -18   66.64    4.64
   4  -4  18   66.26    3.52
   4  -4  18   63.47    4.66
  -4  -4 -19   27.58    4.09
   4   4  19   32.65    3.02
  -4   4 -19   40.06    4.30
   4  -4  19   42.76    3.28
   4  -4  19   36.95    4.39
  -4   4 -20   22.68    4.32
   4   4  20   25.28    3.05
   4  -4  20   28.85    3.06
  -4  -4 -20   26.24    4.29
   4  -4  20   31.65    4.03
   4  -4  21   52.88    3.88
   4   4  21   70.26    3.35
  -4   4 -21   56.14    4.30
  -4  -4 -21   63.88    4.30
   4   4  22  157.91    3.91
  -4   4 -22  130.46    4.79
  -4  -4 -22  138.29    4.94
   4   4  23   34.13    3.06
  -4   4 -23   28.71    3.99
  -4  -4 -23   36.58    3.88
  -4  -4 -24    6.29    3.30
   4   4  24    5.94    2.60
  -4   4 -24    6.17    3.49
   4   4  25  201.40    8.49
  -4  -4 -25  213.14    6.55
   4   4  25  233.96    6.20
  -4   4 -25  208.62    6.58
   4   4  26  111.06    6.59
  -4  -4 -26  117.30    4.15
  -4   4 -26   99.17    4.22
   4   4  27   11.83    5.74
  -4   4 -27    7.51    2.44
  -4   4 -28   32.12    2.30
  -4  -5  31   -2.56   11.14
  -4  -5  30  -19.46   14.44
  -4  -5  30    1.84    2.34
  -4  -5  29   19.97    2.83
   4  -5 -29   -3.13    2.36
  -4  -5  28   -0.33    2.94
  -4  -5  27    6.11    3.22
   4  -5 -27   -2.74    2.95
  -4   5  27    1.72    6.93
   4   5 -26   22.98    2.21
  -4  -5  26   18.45    3.48
  -4  -5  25   16.80    7.78
  -4  -5  25   15.93    3.62
   4   5 -25   15.31    2.25
  -4  -5  24  107.39    8.77
   4   5 -24   85.53    4.09
   4   5 -24   96.56    3.48
  -4  -5  24   76.68    4.61
  -4   5  23    9.48    5.85
  -4  -5  23   17.82    8.34
   4   5 -23   17.08    3.29
   4  -5 -23   14.57    3.18
  -4  -5  23   17.53    3.91
   4   5 -22    1.07    3.25
   4  -5 -22    1.88    3.15
  -4  -5  22    2.51    3.79
  -4  -5  21   14.68   10.04
  -4  -5  21   15.39    4.14
   4  -5 -21   12.61    3.22
   4   5 -21   14.23    3.39
  -4  -5  20  155.43    6.08
   4   5 -20  170.63    5.68
   4  -5 -20  174.67    5.64
  -4  -5  19   16.07   10.93
   4   5 -19   27.40    3.49
   4  -5 -19   28.42    3.47
  -4  -5  19   25.10    4.16
   4  -5 -19   25.73    8.75
  -4  -5  19   37.38   15.42
   4  -5 -18   -0.84    9.12
  -4  -5  18    1.53   14.63
  -4  -5  18   -8.13   11.32
   4  -5 -18    2.75    3.15
  -4  -5  18    0.41    4.04
   4  -5 -18    1.88    2.10
  -4  -5  17  183.46   17.78
   4  -5 -17  159.17   13.28
   4  -5 -17  142.98    9.25
  -4  -5  17  168.48    6.41
   4  -5 -17  173.37    5.02
  -4  -5  17  181.16   12.94
  -4  -5  16    4.03   13.78
   4  -5 -16    2.49    6.34
   4  -5 -16   11.78   10.52
  -4  -5  16    6.47    4.05
   4  -5 -16    7.15    2.12
   4   5 -16    6.05    2.36
  -4  -5  16   31.65   12.37
   4  -5 -15    9.25    6.34
  -4  -5  15   12.21   13.93
   4  -5 -15   10.32   11.06
  -4  -5  15   11.00    3.91
   4  -5 -15   10.78    2.20
  -4  -5  15   35.67   12.63
   4  -5 -14    9.21    6.24
  -4  -5  14   20.81   13.89
   4  -5 -14   14.68   11.26
  -4  -5  14   15.93    3.72
   4  -5 -14    7.23    2.08
  -4  -5  14    0.46   12.68
  -4  -5  13   -2.21   11.93
  -4  -5  13    3.38    3.58
   4  -5 -13   -1.14    5.57
   4  -5 -13    9.08   10.59
  -4  -5  13   -3.33   12.95
  -4  -5  12   25.15    3.61
   4  -5 -12   30.93    6.31
   4  -5 -12   31.78   11.32
  -4  -5  12   21.87   13.24
   4  -5 -12    4.36   11.49
  -4  -5  11    6.79    3.50
  -4  -5  11   -3.08   12.13
   4  -5 -11    5.83    5.77
   4  -5 -11    2.55   10.77
   4  -5 -11    2.37    4.50
  -4  -5  10   25.30    3.73
  -4  -5  10   38.11   12.56
   4  -5 -10   29.95    5.93
   4  -5 -10   41.53   11.35
   4  -5 -10   12.33    4.05
  -4  -5   9   27.53   12.99
   4  -5  -9   18.63    5.59
   4  -5  -9   25.20   11.13
  -4  -5   9   23.54    3.75
  -4  -5   8   20.64   11.67
   4  -5  -8   30.76    5.57
  -4  -5   8   26.55    3.52
  -4  -5   7    2.43   11.52
   4  -5  -7    6.31    4.71
  -4  -5   7    8.23    3.22
  -4  -5   6    2.47   10.69
  -4  -5   6    4.36    3.03
   4  -5  -6    5.91    3.48
  -4  -5   5   10.35    9.43
   4  -5  -5    2.82   11.14
  -4  -5   5   10.07    3.04
   4  -5  -5    6.51    3.32
   4  -5  -4  135.81   13.88
  -4  -5   4  123.53   12.05
   4  -5  -4  123.16    4.97
   4  -5  -3   95.73   13.47
  -4  -5   3  108.94   11.14
   4  -5  -3   80.72    6.10
   4   5  -3   85.49    6.30
   4  -5  -3   88.50    4.07
  -4  -5   2   41.75    9.06
   4  -5  -2   40.08   12.60
   4  -5  -2   34.92    5.08
   4   5  -2   35.50    5.00
   4  -5  -2   39.40    3.31
   4  -5  -1  234.87   16.83
  -4  -5   1  202.65   11.68
   4  -5  -1  183.83    8.24
   4   5  -1  181.99    8.31
   4  -5  -1  217.28    6.23
   4  -5   0  301.82   18.13
  -4  -5   0  278.39   12.48
   4  -5   0  256.47    9.98
   4   5   0  260.06    9.90
   4  -5   0  286.33    7.73
  -4  -5  -1   84.87    7.31
   4  -5   1   97.83    4.16
   4  -5   1   83.84    5.75
   4   5   1   79.47    5.68
   4  -5   2  225.34    7.02
   4   5   2  205.81    8.17
   4  -5   2  201.20    8.19
   4  -5   3   39.71    3.98
   4  -5   3   29.46   11.62
   4   5   3   31.54    4.60
   4  -5   3   26.82    4.49
   4  -5   4  450.03   11.23
   4  -5   4  460.21   20.22
   4   5   4  424.92   13.14
   4  -5   4  415.71   13.14
   4  -5   5  207.68    6.15
   4  -5   5  205.79   14.71
   4   5   5  160.59    7.42
   4  -5   5  174.94    7.87
   4  -5   5  154.64    8.97
   4  -5   6   12.63    3.33
   4  -5   6    9.06    9.56
   4   5   6    7.65    5.30
   4   5   6    7.85    4.28
   4  -5   6    8.96    4.17
   4  -5   6    5.37    5.33
   4  -5   7   34.06   10.95
   4  -5   7   29.76    3.38
   4  -5   7   32.03    5.67
   4  -5   7   32.04    4.69
   4   5   7   27.51    5.74
   4   5   7   31.76    4.89
   4  -5   8  290.84   11.74
   4   5   8  288.45   11.68
   4   5   8  341.00   11.56
   4  -5   8  337.24   11.45
   4  -5   8  304.48   17.68
   4  -5   8  381.65   11.49
   4  -5   8  338.01    8.79
   4  -5   8  330.53    8.26
   4  -5   9   11.68    4.87
   4  -5   9   11.94    5.00
   4  -5   9   -2.19    6.14
   4  -5   9   -1.52    2.03
   4  -5   9    7.96   10.41
   4  -5   9   11.53    3.05
   4  -5   9   11.19    2.24
  -4  -5 -10  119.67   11.49
   4  -5  10  -11.41    6.65
   4  -5  10   -3.11    2.03
   4  -5  10  153.62   13.50
   4  -5  10  135.35    7.12
   4  -5  10  146.32    7.19
   4  -5  10  165.75    3.41
   4  -5  11   56.71   11.51
   4  -5  11   59.61    3.07
   4  -5  11   56.03    6.27
   4  -5  11   51.00    5.92
  -4  -5 -12   69.82   17.92
   4  -5  12   88.49    2.99
   4  -5  12   55.42   11.37
   4  -5  12   65.96    6.59
   4  -5  12   59.68    6.20
   4  -5  12   73.11    3.46
  -4  -5 -13  225.30   12.46
   4  -5  13  189.03   14.18
   4  -5  13  219.73    4.09
   4  -5  13  194.27    8.38
   4  -5  13  183.35    8.03
  -4  -5 -14    0.05   11.53
   4  -5  14   -0.60    2.46
   4  -5  14   -0.25    1.65
  -4  -5 -15   -5.64   11.76
   4  -5  15    2.99    4.23
  -4  -5 -15   -2.23    3.46
   4  -5  15   -0.26    2.52
   4  -5  15   -0.88    1.72
  -4  -5 -16   62.89   12.43
   4  -5  16   78.28    4.86
   4   5  16   77.64    3.06
  -4  -5 -16   78.61    4.02
  -4   5 -16   78.71    4.19
  -4  -5 -17  382.98   20.89
   4  -5  17  187.06    5.66
   4   5  17  194.50    4.11
  -4   5 -17  187.03    5.17
  -4  -5 -17  195.53    5.12
  -4  -5 -18   44.48   12.66
   4  -5  18   54.81    4.60
  -4  -5 -18   61.78    4.02
   4   5  18   63.81    3.01
  -4   5 -18   44.94    3.94
  -4  -5 -19   -1.61   12.47
   4  -5  19    0.60    3.88
  -4   5 -19    1.96    3.45
  -4  -5 -19    2.63    3.42
   4   5  19    3.51    2.44
   4  -5  19    1.07    1.77
   4  -5  20  280.15    5.55
  -4   5 -20  260.46    5.30
  -4  -5 -20  287.80    5.43
  -4  -5 -21   -7.00   12.78
   4  -5  21   34.78    3.68
  -4   5 -21   27.92    3.41
  -4  -5 -21   32.08    3.40
   4  -5  21    0.90    2.04
  -4  -5 -22   12.60   12.09
   4  -5  22    0.06    2.05
  -4   5 -22    7.83    3.09
  -4  -5 -22   10.51    3.02
   4  -5  22    9.95    3.17
  -4   5 -23   15.18    2.97
  -4  -5 -23   17.67    2.87
  -4   5 -24  150.38    3.79
   4  -5  24    0.53    2.69
   4   5  25    3.09    5.23
   4   5  26   53.76    5.59
   4   5  27   22.82    6.02
   4  -6 -30   -0.13    1.51
  -4  -6  30    1.28   10.27
  -4  -6  29   61.89    3.05
  -4  -6  28   10.11   15.93
   4  -6 -28   -1.21    2.16
  -4  -6  28    2.14    2.69
  -4  -6  27   -0.69    2.90
   4  -6 -27   -2.56    2.46
  -4  -6  26   17.52    3.31
  -4  -6  26   22.39    7.53
  -4  -6  25  226.82    9.89
  -4  -6  25  187.85    6.39
  -4  -6  24   35.41    8.34
  -4  -6  24   39.49    3.91
  -4  -6  23    1.37    8.41
  -4  -6  23    4.46    3.69
  -4  -6  22   31.36    9.54
  -4  -6  22   61.20    4.48
  -4  -6  21    1.76    9.55
  -4  -6  21    0.73    3.86
  -4  -6  20   -8.97   10.54
  -4  -6  20    1.22    3.93
  -4  -6  19   22.60   11.39
  -4  -6  19   50.66    4.37
  -4  -6  18   24.98   11.17
  -4  -6  18   18.37    4.25
  -4  -6  17   79.11   12.27
  -4  -6  17  107.84   16.42
   4  -6 -17  103.02   11.72
  -4  -6  17  112.63    5.43
  -4  -6  16   17.47   12.13
  -4  -6  16   17.02   13.99
   4  -6 -16   12.91   10.10
  -4  -6  16   14.29    4.17
  -4  -6  15    2.00   12.16
  -4  -6  15    1.51   14.37
   4  -6 -15    5.00   10.21
  -4  -6  15    2.81    3.95
  -4  -6  14    7.78   12.82
  -4  -6  14    7.95    4.15
  -4  -6  14   -4.99   14.50
   4  -6 -14   -2.64   10.98
  -4  -6  13    8.85   13.03
   4  -6 -13   33.99   11.06
  -4  -6  13   39.39    4.33
  -4  -6  13   38.46   15.04
   4  -6 -13   56.43   12.05
  -4  -6  12   40.32    4.41
  -4  -6  12   41.10   14.32
   4  -6 -12   40.60   12.34
  -4  -6  11   10.54    3.94
  -4  -6  11   13.77   13.81
   4  -6 -11    6.74    4.89
   4  -6 -11    7.62   12.30
   4  -6 -10   11.82    4.33
  -4  -6  10   14.10    3.84
   4  -6 -10   12.37    4.77
  -4  -6  10   12.85   12.52
   4  -6 -10   19.06   12.26
   4  -6  -9   -4.09    4.83
  -4  -6   9   -0.19    3.28
   4  -6  -9    2.17    3.71
  -4  -6   9    5.72   11.62
   4  -6  -9   -0.20   10.95
   4  -6  -9   17.89   12.82
   4  -6  -8    6.12    4.63
  -4  -6   8    5.67    3.24
   4  -6  -8    5.51    3.67
  -4  -6   8    4.52   12.02
   4  -6  -8   -1.19   10.78
   4  -6  -8    0.24   12.76
  -4  -6   7   53.46   12.29
   4  -6  -7   38.47   11.51
  -4  -6   7   47.39    3.69
  -4  -6   6   -1.04   11.17
   4  -6  -6   12.82   10.64
   4  -6  -5  299.57   17.06
  -4  -6   5  278.51   16.72
   4  -6  -5  302.09    8.98
  -4  -6   4   -1.10    9.47
   4  -6  -4    5.43   10.86
   4  -6  -4   -2.16    7.94
   4  -6  -3   -2.49   10.28
  -4  -6   3    0.17    9.30
   4  -6  -3   -0.79    6.39
   4  -6  -3    7.36    7.66
  -4  -6   2   11.14    8.63
   4  -6  -2    6.74   11.12
   4  -6  -2   -6.75    7.10
   4  -6  -1  244.75    7.38
   4  -6  -1  249.17    7.03
   4  -6  -1  246.73   16.01
  -4  -6   1  233.71   12.92
   4  -6   0   16.35    8.00
   4  -6   0   24.54    4.10
   4  -6   0   30.19    3.71
   4  -6   0   28.00   11.67
  -4  -6   0   32.03    7.60
   4  -6   1   29.20   11.83
   4  -6   1   51.31    8.24
   4  -6   2    2.41   12.52
   4  -6   3   -1.35    4.09
   4  -6   3   57.02    8.10
   4  -6   4   73.47   13.04
   4  -6   4   74.46    4.27
   4  -6   5   54.46    4.02
   4  -6   6   12.47    7.27
   4  -6   6   -0.85    3.02
   4  -6   6   15.86    3.37
   4  -6   7   19.26   11.58
   4  -6   7   -1.93    7.22
   4  -6   7   -2.00    2.48
   4  -6   7   26.45    3.32
   4  -6   8   -4.49   11.39
   4  -6   8    1.22    2.35
   4  -6   8    0.94    8.22
   4  -6   8    0.56    3.39
   4  -6   9  -12.59    7.26
   4  -6   9   -1.17    2.28
   4  -6  10   -6.13    6.69
   4  -6  10    0.01    2.17
   4  -6  10    9.81   13.70
   4  -6  11  -11.51    6.90
   4  -6  11   -1.18    2.17
   4  -6  12    6.35    6.85
   4  -6  12    0.59    2.18
   4  -6  12   10.92    4.52
   4  -6  13   -1.64    1.91
   4  -6  13   36.70    8.26
   4  -6  14   -7.28    6.83
   4  -6  14    0.01    1.89
   4  -6  15   94.36    9.27
   4  -6  15  137.00    5.25
   4  -6  16   14.05    6.69
   4  -6  16    0.05    1.94
   4  -6  17    1.63    2.29
   4  -6  17  105.30    4.91
   4  -6  18    0.32    2.19
   4  -6  18  109.41    4.67
   4  -6  19   -1.11    2.38
   4  -6  19  196.88    5.21
   4  -6  20    0.79    2.30
   4  -6  20  175.97    4.65
   4  -6  21    0.33    2.30
   4  -6  21    0.48    3.34
   4  -6  22    0.37    2.31
   4  -6  22   12.65    3.15
   4  -6  23   -4.53    2.84
   4  -6  23    5.99    2.76
   4   6  24   -3.98    5.25
   4  -6  24    1.67    2.90
   4   6  25   88.80    5.87
   4  -7 -29    0.36    1.27
  -4  -7  29   -2.14    8.78
  -4  -7  28   54.47   12.02
  -4  -7  28   -1.47    2.15
  -4  -7  27    6.34   14.18
  -4  -7  27    5.10    2.50
  -4  -7  26   19.29   16.13
  -4  -7  26   10.90    2.82
   4  -7 -26    1.86    2.06
  -4  -7  25   22.14    7.72
  -4  -7  25    8.72   17.57
   4  -7 -25    7.77    2.30
  -4  -7  25   15.79    3.17
  -4  -7  24   69.18    8.97
  -4  -7  24   44.26    3.61
  -4  -7  23   10.25    3.46
  -4  -7  23   19.66    8.31
  -4  -7  23   15.65   19.92
  -4  -7  22    0.88    3.49
  -4  -7  22   -1.32    8.87
  -4  -7  21   32.76    4.09
  -4  -7  21   39.74    9.48
  -4  -7  20   93.45    5.07
  -4  -7  20  104.87   10.82
  -4  -7  19   -0.08    3.91
  -4  -7  19    3.41   10.74
  -4  -7  18  176.15   12.57
  -4  -7  17  110.98   12.46
  -4  -7  16  -20.95   12.85
   4  -7 -15    4.37    4.07
  -4  -7  15   10.42   12.37
  -4  -7  14   21.38   12.36
   4  -7 -14   11.23    9.03
   4  -7 -14   16.20    4.05
  -4  -7  14    9.92   13.65
  -4  -7  13   -3.64   12.94
  -4  -7  13  -17.59   21.18
   4  -7 -13  -14.56    9.94
   4  -7 -13   -0.40    4.10
  -4  -7  13   -2.54   12.66
  -4  -7  12   12.27   12.83
   4  -7 -12   17.36    4.10
  -4  -7  12    4.14   12.92
   4  -7 -12   24.31   11.10
   4  -7 -12   20.00   11.51
  -4  -7  12   20.96   20.53
   4  -7 -11   13.85    4.87
   4  -7 -11   25.83    4.08
   4  -7 -11   25.64   11.19
  -4  -7  11   24.08   13.55
  -4  -7  11    8.30   19.96
   4  -7 -11    8.65   10.93
   4  -7 -10    4.09    4.59
   4  -7 -10    8.24    3.87
  -4  -7  10    2.35   13.14
   4  -7 -10    5.93   11.57
  -4  -7  10  -17.15   19.57
   4  -7 -10    4.77   12.03
   4  -7  -9    6.40    4.74
   4  -7  -9    5.55    3.82
  -4  -7   9    5.78   12.48
   4  -7  -9   12.20   11.43
   4  -7  -9   -5.76   12.19
   4  -7  -8  275.32    9.83
   4  -7  -8  399.87    9.75
   4  -7  -8  405.43   19.68
  -4  -7   8  379.96   20.94
   4  -7  -8  322.67   16.05
  -4  -7   8  278.47   21.54
   4  -7  -7  100.18    6.33
   4  -7  -7  116.58    5.04
   4  -7  -7  118.05   13.59
  -4  -7   7  114.52   14.56
   4  -7  -6   27.69    6.25
   4  -7  -6   25.65    3.93
  -4  -7   6   16.66   11.21
   4  -7  -6   27.34   11.49
   4  -7  -6    5.13   13.03
   4  -7  -5   69.07    9.53
   4  -7  -5   54.38    4.85
   4  -7  -5   51.02    4.05
  -4  -7   5   50.38   11.34
   4  -7  -5   57.32   12.45
   4  -7  -5   44.97   13.24
  -4  -7   5   42.00   15.87
   4  -7  -4  142.95   14.07
   4  -7  -4  170.05    6.20
   4  -7  -4  173.99    6.53
   4  -7  -4  153.65   14.56
  -4  -7   4  156.80   13.61
   4  -7  -3   30.46    8.70
  -4  -7   3   -8.80   13.61
   4  -7  -3   30.54   13.55
  -4  -7   3    2.37    7.69
   4  -7  -3    5.31    4.00
   4  -7  -3   10.86    3.52
  -4  -7   3   14.84    9.41
   4  -7  -3   10.35   11.12
   4  -7  -2   23.34    7.48
   4  -7  -2   35.85    8.22
  -4  -7   2   26.80    9.24
   4  -7  -2   37.65    4.38
   4  -7  -2   27.41    3.45
   4  -7  -2   34.24    3.87
   4  -7  -2   28.34   11.10
   4  -7  -1   23.31    8.65
   4  -7  -1   27.69    7.56
  -4  -7   1   48.14    8.63
  -4  -7   1   16.85    7.98
   4  -7  -1   50.21    4.55
   4  -7  -1   39.49    3.69
   4  -7  -1   48.57   11.09
   4  -7   0  275.62   12.52
   4  -7   0  170.23   14.95
  -4  -7   0  439.53   14.56
   4  -7   0  667.77   12.05
   4  -7   0  568.29   21.57
   4  -7   0  362.65   18.07
   4  -7   1   28.39    9.36
   4  -7   1   76.31    4.73
   4  -7   1   60.31   11.55
   4  -7   1   81.06   13.52
  -4  -7  -1  122.60    8.93
   4  -7   2   32.41    8.73
  -4  -7  -2   51.24   11.13
   4  -7   2   28.52   13.35
   4  -7   2   58.73    4.24
   4  -7   2   56.62   11.45
  -4  -7  -3   -2.97    8.55
   4  -7   3   -1.75   10.62
   4  -7   3    0.20    8.22
   4  -7   4  124.32   12.86
  -4  -7  -4  100.03    9.54
   4  -7   4  136.00   13.09
   4  -7   5   -6.23    7.69
   4  -7   5   22.41    4.77
  -4  -7  -5   -1.59    8.35
   4  -7   5    5.10    4.16
   4  -7   5    2.02   10.67
   4  -7   5   -7.41   12.02
   4  -7   6   -2.69    4.14
   4  -7   6    1.56    3.35
   4  -7   6    5.79   10.64
   4  -7   7  174.86   12.66
   4  -7   7  243.84    6.73
   4  -7   8   57.09   10.91
   4  -7   8   -7.48    7.96
   4  -7   8    0.01    3.29
   4  -7   8   86.37    4.65
   4  -7   9   13.89   10.23
   4  -7   9   -1.28    7.48
   4  -7   9    1.63    2.72
   4  -7   9   15.47    4.41
   4  -7  10    5.10    7.66
   4  -7  10    1.27    2.68
   4  -7  11  -10.20    7.61
   4  -7  11    2.58    2.59
   4  -7  12   -0.76    2.67
   4  -7  12  129.70    5.22
   4  -7  13    2.87    7.50
   4  -7  13   -0.29    2.56
   4  -7  13   -6.00    4.76
   4  -7  14   -1.83    7.25
   4  -7  14    0.01    2.43
   4  -7  14    3.50    4.57
   4  -7  15   -5.84    7.05
   4  -7  15   -3.74    2.51
   4  -7  16   -6.23    6.78
   4  -7  16   -2.99    2.64
   4  -7  17   -1.88    6.47
   4  -7  17    1.25    2.57
   4  -7  18   -0.15    2.47
   4  -7  18    2.87    3.80
   4  -7  19    0.37    2.59
   4  -7  19   55.54    3.99
   4  -7  20    0.18    2.49
   4  -7  20   48.89    3.64
   4  -7  21  186.95    4.18
   4  -7  21   15.02    3.75
   4  -7  22   18.90    2.93
   4   7  23    0.55    4.80
   4  -7  23   -1.40    3.30
   4  -7  23    1.20    2.31
   4   7  24   24.24    4.51
   4   7  25   56.54    4.55
   4  -7  25    1.64    2.94
  -4  -8  28   -2.11    7.25
  -4  -8  27   38.99   10.46
  -4  -8  26   -4.01   11.55
  -4  -8  25   12.17    7.21
  -4  -8  25    2.53   13.32
  -4  -8  24   17.27    7.49
  -4  -8  24   -2.91   15.05
   4  -8 -24   -0.90    1.71
  -4  -8  23    9.43    7.89
  -4  -8  23   -0.29   16.25
   4  -8 -23    0.23    1.86
   4  -8 -22    2.67    2.00
  -4  -8  21   93.91    9.23
   4  -8 -21   -0.58    2.13
  -4  -8  20    3.33    9.30
   4  -8 -20   -0.24    2.17
  -4  -8  19   21.21    9.77
  -4  -8  19   17.27   19.46
   4  -8 -18   28.37    3.82
  -4  -8  18   45.91   10.91
  -4  -8  17   15.15    3.63
   4  -8 -17   17.02    3.64
  -4  -8  17    5.41   10.84
   4  -8 -16   39.76    4.04
  -4  -8  16   38.62    4.00
  -4  -8  16   38.97   10.99
  -4  -8  16   17.09   19.68
  -4  -8  15   -1.24    3.59
   4  -8 -15   -2.06    3.68
  -4  -8  15  -12.78   11.67
   4  -8 -15  -14.79    8.22
  -4  -8  15   -3.15   20.41
  -4  -8  14    0.91    3.68
   4  -8 -14   -0.18    3.83
  -4  -8  14   -2.95   20.60
   4  -8 -14   -2.37    9.04
   4  -8 -13   99.39    4.92
  -4  -8  13   97.99    4.99
   4  -8 -13   85.18   10.05
  -4  -8  12   13.04    3.66
   4  -8 -12   13.43    3.80
  -4  -8  12    0.07   19.54
   4  -8 -12   15.47    9.95
  -4  -8  11   91.21   13.29
   4  -8 -11   83.92   10.74
  -4  -8  11   86.78   19.29
   4  -8 -11   87.32    4.76
  -4  -8  11   99.97    4.85
   4  -8 -11   65.20    5.73
   4  -8 -10   26.14    5.09
  -4  -8  10   -3.51   12.75
   4  -8 -10    1.25   10.52
  -4  -8  10    5.41   18.12
   4  -8 -10   -1.94    3.56
   4  -8 -10    0.43    3.73
  -4  -8  10    0.52   11.78
   4  -8 -10   -3.61   10.10
   4  -8  -9  194.00    7.73
  -4  -8   9  270.25   14.75
   4  -8  -9  184.45   12.82
  -4  -8   9  167.42   19.30
   4  -8  -9  236.13    7.13
   4  -8  -9  228.54    6.99
   4  -8  -9  276.20   16.23
  -4  -8   9  192.48   16.27
   4  -8  -8   23.04    5.13
  -4  -8   8   52.56   12.69
   4  -8  -8   46.86    4.14
   4  -8  -8   43.75    4.20
  -4  -8   8   33.38   12.63
   4  -8  -8   53.46   11.72
   4  -8  -8   33.83   11.33
   4  -8  -7   20.46    4.01
   4  -8  -7   18.16    3.93
  -4  -8   7   16.41   10.87
   4  -8  -7   16.65   10.57
   4  -8  -7   19.56   12.24
   4  -8  -6  525.87   14.20
   4  -8  -6  522.07   14.26
   4  -8  -6  475.52   22.26
  -4  -8   6  537.75   23.78
   4  -8  -5   18.69    9.07
   4  -8  -5    3.01    6.09
   4  -8  -5    4.44    3.64
   4  -8  -5    3.35    3.62
  -4  -8   5   10.02    9.99
   4  -8  -5    5.86   10.04
   4  -8  -5   22.44   12.63
   4  -8  -4 1054.04   22.97
  -4  -8   4  714.92   27.44
   4  -8  -4  664.80   24.83
   4  -8  -4  913.27   20.95
   4  -8  -4  870.89   20.93
   4  -8  -4  885.39   30.14
  -4  -8   4  759.65   28.66
   4  -8  -3   41.14    9.02
  -4  -8   3   12.48    8.93
   4  -8  -3   20.42    3.94
   4  -8  -3   20.90   10.07
   4  -8  -2   22.13    8.95
  -4  -8   2   38.84    8.73
   4  -8  -2   33.65    3.98
   4  -8  -2   35.40   10.39
   4  -8  -1  109.76   13.49
   4  -8  -1  116.96    4.95
   4  -8  -1  121.09    4.80
   4  -8  -1  120.15   12.38
   4  -8  -1  139.79    9.28
   4  -8   0   18.38   12.57
   4  -8   0   23.38    3.35
   4  -8   0   22.80    3.77
   4  -8   0   20.35    9.70
   4  -8   0   18.21    8.16
   4  -8   1  -10.54   12.01
   4  -8   1    2.92    3.49
   4  -8   1    1.28    3.35
   4  -8   1    0.56    9.89
   4  -8   1   -0.42    8.94
   4  -8   1    3.49    7.00
   4  -8   2   29.65   12.50
   4  -8   2   94.77    4.48
   4  -8   2   94.37    4.29
   4  -8   2   85.10   11.01
   4  -8   2   14.39    9.49
   4  -8   3    4.68    9.13
   4  -8   3    2.41    5.65
   4  -8   3   22.50    3.35
   4  -8   3   23.52    3.96
   4  -8   4    3.29    8.70
   4  -8   4   14.03   11.66
   4  -8   4    8.41    3.91
   4  -8   4    6.90    3.27
   4  -8   5   75.26   11.54
   4  -8   5  102.74    4.90
   4  -8   6    4.98    8.59
   4  -8   6   17.41   10.16
   4  -8   7  119.61   10.71
   4  -8   7  191.76    6.14
   4  -8   8   21.73    9.24
   4  -8   8   44.51    4.55
   4  -8   9   -6.03    4.85
   4  -8   9  180.04    6.04
   4  -8  10   12.47    4.50
   4  -8  12    0.01    3.31
   4  -8  13   -0.01    3.34
   4  -8  14   -0.01    3.37
   4  -8  14    0.22    3.96
   4  -8  15   -0.36    3.29
   4  -8  15   48.91    4.35
   4  -8  16    2.34    6.84
   4  -8  16   -1.48    3.19
   4  -8  17   -1.01    6.67
   4  -8  17    6.86    3.71
   4  -8  18    2.62    6.69
   4  -8  18   13.33    3.39
   4  -8  19    4.14    6.26
   4  -8  19    2.21    3.46
   4  -8  20   -1.35    3.28
   4  -8  20    1.46    3.01
   4  -8  21   -2.34    3.52
   4  -8  21   17.96    2.85
   4   8  22    6.84    4.36
   4  -8  22    9.70    2.12
   4   8  23   10.63    3.85
  -4  -9  26  -13.00    7.62
  -4  -9  25   -7.56    9.65
  -4  -9  24    0.03   11.17
  -4  -9  24   13.19    6.65
  -4  -9  23  -14.45   12.49
  -4  -9  23   46.97    7.38
  -4  -9  22   53.84    7.84
  -4  -9  21   28.95    7.79
  -4  -9  20   29.74    8.10
  -4  -9  19   21.14    8.93
  -4  -9  19    6.00   15.78
  -4  -9  19   23.45    3.02
  -4  -9  18   96.20    9.56
  -4  -9  18   64.15    3.69
  -4  -9  17   55.19   16.99
  -4  -9  17  131.09   10.66
  -4  -9  16   28.07   16.64
  -4  -9  15   28.30   16.97
   4  -9 -15   -1.09    6.76
   4  -9 -14    1.60    7.45
   4  -9 -14    1.27    3.19
  -4  -9  13    0.92   10.73
   4  -9 -13   -1.40    8.28
  -4  -9  13   -5.33   16.59
   4  -9 -13    2.19    3.22
  -4  -9  12  178.26   12.11
  -4  -9  12   91.39   18.01
   4  -9 -12  116.52    9.86
   4  -9 -12  152.65    5.41
  -4  -9  11   11.51   11.12
   4  -9 -11   23.08    3.58
  -4  -9  11    3.24   16.44
   4  -9 -11    0.44    9.59
  -4  -9  10   63.51   11.90
   4  -9 -10   73.90    5.18
   4  -9 -10   48.88    3.94
   4  -9 -10   55.01   10.82
  -4  -9  10   37.82   17.03
  -4  -9   9  231.70   14.24
   4  -9  -9  276.29    8.16
   4  -9  -9  256.78    7.63
  -4  -9   9  233.43   18.58
   4  -9  -8  237.61    7.49
  -4  -9   8  215.65   18.87
   4  -9  -8  200.51   12.67
  -4  -9   7   53.71   12.22
   4  -9  -7   57.80    5.61
   4  -9  -7   45.80    3.64
   4  -9  -7   54.02    4.16
  -4  -9   7   51.04   16.63
  -4  -9   6   37.46   11.88
   4  -9  -6   28.91    5.70
   4  -9  -6   37.21    3.37
   4  -9  -6   25.61   10.79
  -4  -9   5   16.72   11.59
   4  -9  -5    8.84    6.35
   4  -9  -5   24.35    3.18
  -4  -9   5    2.71   16.05
   4  -9  -5   17.58   10.40
  -4  -9   4  206.47   13.34
   4  -9  -4  205.57    6.88
  -4  -9   3   11.76   11.25
   4  -9  -3    7.40    6.33
   4  -9  -3   -3.51    9.21
   4  -9  -3    5.53    3.18
   4  -9  -2  235.51   11.11
   4  -9  -2  174.02    5.80
  -4  -9   1    6.79    8.03
   4  -9  -1   -4.75    9.24
   4  -9  -1   -8.24   10.81
   4  -9  -1    1.87    2.87
  -4  -9   0  105.91    8.70
   4  -9   0  113.66   11.45
   4  -9   0  131.12    4.61
   4  -9   1    5.96    8.99
   4  -9   1   12.16   10.49
   4  -9   1   14.06    3.07
   4  -9   2  100.78   11.23
   4  -9   2  124.91    5.01
   4  -9   3   61.72    9.77
   4  -9   3   75.35    4.30
   4  -9   4  135.07   10.94
   4  -9   4  151.16    5.52
   4  -9   5   -8.29    9.45
   4  -9   5    2.03    5.83
   4  -9   5   34.82    9.69
   4  -9   5   32.03    4.05
   4  -9   6   78.72    9.75
   4  -9   6   -1.22    3.80
   4  -9   7   30.35    9.58
   4  -9   7   35.58    8.96
   4  -9   8   19.38    8.56
   4  -9   8   22.80    4.13
   4  -9   9   45.11    8.01
   4  -9   9   77.38    4.34
   4  -9  10   -7.35    8.27
   4  -9  10    0.99    3.88
   4  -9  11   -2.48    8.16
   4  -9  11    7.12    3.84
   4  -9  12   -2.11    7.91
   4  -9  12   14.28    3.82
   4  -9  13   -9.56    7.83
   4  -9  13   -2.63    4.51
   4  -9  14    2.24    7.52
   4  -9  14    0.01    4.37
   4  -9  15    0.32    4.23
   4  -9  15    7.40    3.59
   4  -9  16   14.72    4.29
   4  -9  16   26.50    3.63
   4  -9  17   -3.74    6.81
   4  -9  17   27.36    3.53
   4  -9  18   -2.34    6.21
   4  -9  18   17.58    2.95
   4  -9  19   -0.06    5.37
   4  -9  19   -3.77    4.23
   4  -9  19    1.40    2.82
   4  -9  20    3.82    4.31
   4  -9  20   82.86    3.06
   4  -9  21   -0.18    3.55
  -4 -10  23    1.37    8.96
  -4 -10  22   41.64    6.36
  -4 -10  21    8.32    6.60
  -4 -10  20   -1.69    6.92
  -4 -10  19    6.97   13.55
  -4 -10  18   47.42   14.11
  -4 -10  17   -2.29   14.33
  -4 -10  16   -2.48    8.05
  -4 -10  16   -5.66   15.14
  -4 -10  15   26.79    8.85
   4 -10 -15   16.47    5.36
  -4 -10  15   12.11   15.14
  -4 -10  14   14.79    9.22
   4 -10 -14   14.40    6.07
  -4 -10  14    8.93   15.51
  -4 -10  13   -1.19    9.33
  -4 -10  13   -1.47   15.65
   4 -10 -13   -1.29    6.73
  -4 -10  12   29.99    9.66
  -4 -10  12   22.73   15.86
   4 -10 -12   17.36    7.29
  -4 -10  11   61.41    9.90
   4 -10 -11   39.45    8.11
  -4 -10  10   80.43    9.92
   4 -10 -10   71.84    8.81
  -4 -10   9  120.06   10.53
   4 -10  -9  116.20    5.59
  -4 -10   9  108.92   16.75
   4 -10  -9   87.49    9.36
  -4 -10   8   13.05    9.90
   4 -10  -8    7.89    4.30
   4 -10  -8    7.53    8.92
  -4 -10   7    3.59    9.81
   4 -10  -7    2.94    4.38
   4 -10  -7    9.12    9.39
  -4 -10   6  196.55   12.22
   4 -10  -6  158.12   11.73
  -4 -10   5   73.50   10.39
   4 -10  -5   77.92    5.61
   4 -10  -5   54.63   10.23
  -4 -10   4  250.23   11.76
   4 -10  -4  210.45    7.95
  -4 -10   3  143.74   10.64
   4 -10  -3  138.38    7.21
  -4 -10   2   76.25    8.73
   4 -10  -2   81.40    6.75
  -4 -10   1   59.14    9.76
  -4 -10   1   42.23    7.88
   4 -10  -1   32.54    6.61
   4 -10  -1   47.27    8.93
   4 -10  -1   61.13    9.83
  -4 -10   0   51.61    9.39
  -4 -10   0   42.97    7.32
   4 -10   0   33.44    8.80
   4 -10   0   37.90    9.68
  -4 -10  -1   29.52    8.79
   4 -10   1   43.17    9.52
   4 -10   2   85.71    9.43
   4 -10   2    7.70    8.87
   4 -10   3   46.57    8.87
   4 -10   3  -11.18    8.51
   4 -10   4    5.40    8.50
   4 -10   4    8.78    8.10
   4 -10   4  -12.30    8.24
   4 -10   5 1108.88   16.19
   4 -10   5   -2.29   10.96
   4 -10   6   57.69    8.22
   4 -10   6   71.17    4.04
   4 -10   7  -10.52    9.08
   4 -10   7   -6.76    7.19
   4 -10   7    2.87    3.38
   4 -10   8   33.58    6.83
   4 -10   8   41.48    3.78
   4 -10   9   59.52    6.30
   4 -10   9   78.76    4.25
   4 -10  10  -11.34    8.46
   4 -10  10   -1.83    5.48
   4 -10  11   -1.04    8.09
   4 -10  11   27.54    3.62
   4 -10  12    3.95    7.81
   4 -10  12   25.30    3.58
   4 -10  13   -1.76    7.57
   4 -10  13   12.73    3.30
   4 -10  14   -3.98    7.19
   4 -10  15    6.38    6.88
   4 -10  16   -0.40    6.08
   4 -10  16   -2.46    4.39
   4 -10  17   -4.38    5.30
   4 -10  17   48.28    2.84
   4 -10  18    1.46    4.67
   4 -10  18    2.81    4.87
   4 -10  18   13.02    2.11
   4 -10  19    0.71    4.48
   4 -10  20   -2.38    4.00
  -4 -11  19   23.62    5.66
  -4 -11  18   69.06    6.57
  -4 -11  17    6.25    6.39
  -4 -11  16    1.89    6.24
  -4 -11  15   72.70    7.26
   4 -11 -15   46.25    4.43
  -4 -11  14    3.51    7.02
   4 -11 -14   -4.87    4.61
  -4 -11  13   -0.56    7.42
   4 -11 -13    1.79    5.11
  -4 -11  12   39.30    7.72
   4 -11 -12   28.74    5.86
  -4 -11  11   11.37    7.55
   4 -11 -11   -1.49    6.23
  -4 -11  10   26.39    7.72
   4 -11 -10   32.28    6.82
  -4 -11   9  145.50    8.90
   4 -11  -9  119.70    8.56
  -4 -11   8   76.87    8.18
   4 -11  -8   61.71    4.54
  -4 -11   7   13.89    8.00
  -4 -11   7    4.38    8.05
   4 -11  -7   31.25    4.13
   4 -11  -7   37.15    8.02
  -4 -11   6   35.74    8.14
   4 -11  -6   45.14    8.19
  -4 -11   5   -3.32    7.43
  -4 -11   5   -7.32    7.51
   4 -11  -5    6.81    4.04
   4 -11  -5    1.99    8.16
  -4 -11   4  108.35    8.00
  -4 -11   4   91.04    8.07
   4 -11  -4   87.51    5.02
  -4 -11   3    2.34    7.17
   4 -11  -3   15.04    4.56
  -4 -11   3    4.95    6.92
  -4 -11   2   35.93    7.09
  -4 -11   2   25.30    6.75
   4 -11  -2   29.92    5.13
   4 -11  -1   12.41    7.98
  -4 -11   1   12.39    6.13
   4 -11  -1   16.21    5.46
   4 -11   0   48.85    8.28
  -4 -11   0   53.54    6.08
   4 -11   0   55.35    5.81
   4 -11   0   60.82    8.19
   4 -11   1   -1.55    7.76
   4 -11   1    3.15    8.10
   4 -11   1    0.94    5.63
   4 -11   2   75.46    8.06
   4 -11   2   74.14    8.37
   4 -11   3   41.00    7.36
   4 -11   3   10.67    8.04
   4 -11   4   44.51    6.97
   4 -11   4   11.96    8.31
   4 -11   5    6.13    6.39
   4 -11   5   -3.50    8.00
   4 -11   6   12.63    5.94
   4 -11   6   -0.46    8.10
   4 -11   7   80.57    5.92
   4 -11   7   -9.23    7.96
   4 -11   8    5.50    4.83
   4 -11   8    0.84    7.31
   4 -11   9   -2.63    6.61
   4 -11   9    6.81    7.33
   4 -11  10   -7.02    6.27
   4 -11  10   -3.91    6.91
   4 -11  11    2.42    5.91
   4 -11  11   -1.41    2.46
   4 -11  12   -2.62    5.68
   4 -11  12   -3.27    6.35
   4 -11  13   -1.60    5.44
   4 -11  13   -0.71    6.13
   4 -11  14   -1.01    4.58
   4 -11  14   -8.01    5.92
   4 -11  14    8.98    2.08
   4 -11  15   -0.26    3.99
   4 -11  15    7.74    1.91
   4 -11  16   -1.58    3.13
  -4 -12  16   38.87    4.61
  -4 -12  16   13.39    4.72
  -4 -12  15    4.58    4.73
  -4 -12  15    2.70    5.11
  -4 -12  14    6.38    5.06
  -4 -12  14   -2.89    5.47
   4 -12 -14    5.60    3.59
  -4 -12  13    8.57    5.19
   4 -12 -13    8.37    3.70
  -4 -12  12   -3.62    6.28
   4 -12 -12   16.56    4.20
  -4 -12  11    2.97    5.77
  -4 -12  11   12.86    6.37
   4 -12 -11   15.65    4.49
  -4 -12  10   46.20    5.72
   4 -12 -10   59.80    5.16
  -4 -12   9   82.13    6.19
  -4 -12   9   63.76    6.93
   4 -12  -9   81.95    5.71
  -4 -12   8   70.88    7.24
   4 -12  -8   96.51    6.34
  -4 -12   7    5.31    5.41
  -4 -12   7   17.72    6.39
   4 -12  -7   13.81    5.66
  -4 -12   6   90.98    6.85
   4 -12  -6   92.71    6.70
  -4 -12   5    7.99    5.99
   4 -12  -5    6.44    3.37
   4 -12  -5    3.94    6.15
  -4 -12   4   33.80    6.02
   4 -12  -4   69.62    3.79
  -4 -12   3   18.56    5.53
   4 -12  -3   17.18    3.44
   4 -12  -2    3.52    3.50
   4 -12  -2    6.66    6.25
   4 -12  -1   46.22    3.96
   4 -12  -1   65.70    6.54
   4 -12   0   68.58    4.47
   4 -12   1    0.07    4.02
   4 -12   1    6.33    5.70
   4 -12   2    8.82    4.32
   4 -12   2   18.81    5.62
   4 -12   3    1.33    4.49
   4 -12   3    2.80    5.27
   4 -12   4   16.26    5.01
   4 -12   5   -5.53    6.37
   4 -12   5    6.13    4.50
   4 -12   6   20.97    6.36
   4 -12   6   36.58    4.28
   4 -12   7   10.58    6.13
   4 -12   8   -0.74    5.86
   4 -12   9   -4.20    3.92
   4 -12   9    1.12    5.57
   4 -12  10   -3.52    3.79
   4 -12  11   -0.88    3.27
   4 -12  11   -2.99    4.96
   4 -12  12   -0.76    2.90
   4 -12  12   -5.57    4.54
   4 -12  13   -0.97    2.56
   4 -12  13    1.03    4.08
   4 -13 -10    3.82    3.28
  -4 -13   9    8.42    3.42
   4 -13  -9   12.11    3.40
   4 -13  -8    1.95    3.54
   4 -13  -7   16.52    3.70
   4 -13  -6   23.08    3.89
   4 -13  -5   -2.09    3.82
   4 -13  -2    2.11    3.98
   4 -13  -1    1.87    2.51
   4 -13  -1    9.09    3.98
   4 -13   0   -1.09    2.45
   4 -13   0   -0.07    3.90
   4 -13   1   21.14    2.78
   4 -13   1   78.57    4.04
   4 -13   2   -2.67    2.55
   4 -13   2    9.83    3.62
   4 -13   3    0.03    2.43
   4 -13   3    4.09    3.39
   4 -13   4    0.81    2.41
   4 -13   5   -3.55    2.46
   4 -13   6   -0.79    2.22
   5   0 -31    1.07    1.78
   5   0 -30   -0.61    2.24
  -5   0  27    4.92   13.01
  -5   0  26   -2.01   13.25
  -5   0  25  -13.02   13.32
  -5   0  24   79.65   14.13
  -5   0  22  301.41   16.02
  -5   0  21   -3.47   11.62
   5   0 -20  143.65   10.58
  -5   0  20   69.67   13.56
   5   0 -19    5.26    7.76
  -5   0  19   -8.18   11.47
   5   0 -18  266.62   12.33
  -5   0  18  113.22   13.73
   5   0 -17    6.19    7.71
  -5   0  17   44.17   12.28
   5   0 -16    5.52    7.81
  -5   0  16   62.07   13.01
   5   0 -15    3.73    7.42
  -5   0  15  -23.17   12.95
   5   0 -14  160.13   10.34
  -5   0  14   32.90   14.42
   5   0 -13   -4.18    7.91
   5   0 -13    4.32    7.65
   5   0 -12  131.77   10.05
   5   0 -12  145.86   11.63
   5   0 -11   -3.35    9.23
   5   0 -11    0.84    7.46
   5   0 -10   62.03    8.53
   5   0 -10   54.60    9.94
   5   0  -9    4.82   10.09
   5   0  -9   -2.04    7.41
   5   0  -8  219.98   11.15
   5   0  -8  245.36    6.58
   5   0  -8  209.79   16.05
   5   0  -7    2.36    2.34
   5   0  -7    2.99    7.03
   5   0  -6 2275.08   58.69
   5   0  -6 2471.82   54.85
   5   0  -5   -1.74    9.72
   5   0  -5    1.13    2.48
   5   0  -5   -2.04    6.17
   5   0  -4   13.17    9.93
   5   0  -4   18.38    2.60
   5   0  -4   19.89    6.30
   5   0  -3    1.09   10.88
   5   0  -3    1.38    5.87
   5   0  -2   49.15    6.52
   5   0  -2   43.42   12.21
   5   0  -1    0.57   10.53
   5   0   0  324.68   17.49
   5   0   1    4.24   11.17
   5   0   1    7.52    7.05
   5   0   2    8.09    7.09
   5   0   2   10.23    6.89
   5   0   3    0.32    6.56
   5   0   3    2.19    7.33
   5   0   4  650.76   20.47
   5   0   4  641.64   20.57
   5   0   5   -1.77    6.25
   5   0   5    0.82    6.16
   5   0   6  137.86    8.81
   5   0   6  145.36    8.99
   5   0   7   -0.51    5.98
   5   0   7    2.92    6.52
   5   0   8   -0.82    5.73
   5   0   8    4.56    6.55
   5   0   9    1.37    5.93
   5   0   9    4.47    6.16
   5   0  10   88.34    8.52
   5   0  10   91.69    8.03
   5   0  11   -1.10    6.17
   5   0  11    2.05    6.54
   5   0  11   -1.38    2.99
   5   0  12  379.50   14.74
   5   0  12  333.03   13.78
   5   0  12  342.34    9.41
   5   0  13    0.69    6.11
   5   0  13    1.23    7.07
   5   0  13   -0.55    3.26
   5   0  14  129.61   10.01
   5   0  14  117.67    8.81
   5   0  14  130.52    5.27
   5   0  15    4.00    6.61
   5   0  15    2.31    7.28
   5   0  15    1.93    3.43
   5   0  16   14.49    6.81
   5   0  16   20.44    7.67
   5   0  16   22.15    3.70
   5   0  17    1.27    3.63
   5   0  18  265.85    8.06
   5   0  19    4.61    3.40
   5   0  20   77.95    4.49
   5   0  21   -1.75    3.48
   5   0  22  149.74    5.50
   5   0  23    0.43    2.90
   5   0  24   33.83    3.23
   5   0  25    0.49    2.57
   5   0  26  150.70    4.91
   5   0  27   -0.13    2.25
   5  -1 -31    1.00    2.00
   5  -1 -31    3.55    1.94
   5   1 -31    4.74    1.97
   5  -1 -30   24.11    2.36
   5   1 -30   26.01    2.28
   5   1 -29    0.94    2.25
   5  -1 -29    7.74    2.36
   5   1 -29    6.91    2.41
   5  -1 -28   11.96    2.65
   5   1 -28   12.88    2.56
   5   1 -28   13.70    3.68
   5  -1 -28   11.13    3.82
  -5   1  28    0.50   11.78
   5  -1 -27    1.24    2.55
   5   1 -27    1.13    2.73
   5  -1 -27    1.90    3.92
   5   1 -27    0.02    3.92
  -5   1  27   -5.45   12.20
   5   1 -26    9.09    4.16
   5  -1 -26   11.87    4.17
  -5   1  26    5.52   12.50
   5   1 -25   88.76    5.16
   5  -1 -25   94.55    5.31
   5   1 -24    4.97    4.44
   5  -1 -24    4.64    4.16
  -5  -1  24    5.39   13.43
  -5   1  24   -0.83   10.94
   5  -1 -23    0.88    4.46
   5   1 -23    1.47    4.46
  -5  -1  22    9.31   14.57
  -5   1  22   21.83   10.78
   5   1 -22    8.99    4.55
   5  -1 -22   11.84    4.66
   5  -1 -21  285.16    8.33
   5   1 -21  290.17    8.37
  -5  -1  20   76.75   14.03
   5   1 -20   80.44    5.37
   5  -1 -20   85.84    5.42
   5   1 -20   60.40    8.54
   5  -1 -20   62.63    9.36
  -5   1  19   95.07   12.84
  -5  -1  19  156.63   17.78
   5  -1 -19  314.13    8.95
   5   1 -19  307.50    8.94
   5  -1 -19  281.88   13.77
   5   1 -19  267.04   13.32
  -5  -1  18  -15.29   14.14
  -5   1  18   -6.67    9.55
   5  -1 -18    1.32    4.20
   5   1 -18   -1.09    4.23
   5   1 -18    1.34    7.51
   5   1 -17  160.65   10.87
  -5   1  17   18.42   11.85
  -5  -1  17   -7.99   16.60
   5   1 -17  182.79    6.54
   5  -1 -17  166.12    6.46
   5   1 -16   64.16    8.48
   5  -1 -16   71.70    4.87
   5   1 -16   78.74    4.91
  -5   1  15  108.83   11.79
   5   1 -15   90.71    5.17
   5  -1 -15   96.05    5.22
   5   1 -15   76.30    9.16
   5  -1 -15  101.11   10.91
   5  -1 -14  107.28   11.71
   5  -1 -14  104.44    5.23
   5   1 -14   98.63    5.10
   5   1 -14   89.28    9.46
   5  -1 -14  111.89    4.24
   5   1 -14  107.71    4.24
   5  -1 -13  105.10   10.97
   5   1 -13   99.80    9.16
   5  -1 -13  115.59    5.14
   5   1 -13  103.67    5.03
   5  -1 -13  121.35    4.18
   5   1 -13  110.19    4.23
   5  -1 -12   13.56    3.67
   5   1 -12   13.76    3.76
   5  -1 -12   12.17    2.56
   5   1 -12   14.57    2.62
   5  -1 -12   16.24   10.33
   5   1 -12   11.18    7.31
   5   1 -11  155.00   10.77
   5  -1 -11  178.15    5.50
   5  -1 -11  154.40   13.56
   5   1 -10    7.37    2.49
   5  -1 -10    8.75    2.52
   5   1 -10    2.12    7.88
   5  -1 -10    9.10   10.24
   5  -1 -10   13.94    7.44
   5   1 -10   12.02    7.48
   5  -1  -9    1.57    2.49
   5   1  -9    0.26    2.53
   5   1  -9   -2.27    9.05
   5  -1  -9    0.18   10.44
   5  -1  -9    1.08    7.26
   5   1  -9    0.58    7.10
   5  -1  -8   19.40    2.52
   5   1  -8   15.40    2.54
   5   1  -8    2.51    9.94
   5  -1  -8   17.56   11.48
   5  -1  -8   18.89    7.04
   5   1  -8   12.18    7.10
   5  -1  -7  104.43    8.56
   5   1  -7   96.43    8.15
   5  -1  -7  113.54    3.95
   5   1  -7  101.42    3.91
   5  -1  -7  110.26   13.83
   5  -1  -6  305.37   13.02
   5   1  -6  294.09   12.89
   5   1  -6  335.68   16.65
   5  -1  -6  346.58    8.70
   5   1  -6  348.36    8.74
   5  -1  -5  272.49   11.53
   5   1  -5  250.81   11.30
   5   1  -5  263.65   15.33
   5  -1  -5  291.93   17.17
   5  -1  -5  306.15    7.53
   5   1  -5  267.60    7.53
   5  -1  -4  229.11   10.26
   5   1  -4  201.01   10.09
   5   1  -4  180.50   14.19
   5  -1  -4  204.86   15.05
   5  -1  -4  232.18    6.28
   5   1  -4  222.20    6.27
   5   1  -3  234.41   15.53
   5  -1  -3  275.34   16.44
   5  -1  -3  283.62   11.25
   5   1  -3  256.14   10.77
   5   1  -2   19.42   10.32
   5  -1  -2   15.27   11.73
   5   1  -2   17.52    5.84
   5  -1  -1   38.13   12.34
   5   1  -1   34.88   10.18
   5  -1   0  138.27   13.71
   5  -1   0  138.56    9.34
   5   1   0  146.87    9.58
   5  -1   1    5.65   11.35
   5  -1   1    9.02    7.09
   5   1   1   13.62    7.02
   5  -1   2   24.61   11.07
   5   1   2    8.55    7.30
   5  -1   2   20.99    7.13
   5   1   2    8.63    6.76
   5  -1   2   17.95    7.58
   5  -1   3    2.28   11.94
   5  -1   3    3.71    7.02
   5   1   3    8.12    6.76
   5  -1   3    4.09    6.77
   5   1   3   11.46    6.84
   5  -1   4  176.44   10.20
   5   1   4  179.21   10.08
   5  -1   4  185.92   10.21
   5   1   4  172.55   10.17
   5  -1   5   53.14    7.39
   5   1   5   51.02    7.54
   5  -1   5   58.86    7.41
   5   1   5   50.94    7.36
   5  -1   6   34.44    6.68
   5   1   6   26.92    6.64
   5  -1   6   31.75    6.49
   5   1   6   19.04    6.32
   5  -1   7   -0.70    6.18
   5   1   7    2.03    6.25
   5   1   7    4.59    6.27
   5  -1   7    9.07    6.48
   5  -1   8   -0.61    5.80
   5   1   8    3.71    5.94
   5   1   8    0.95    6.19
   5  -1   8    6.03    6.36
  -5   1  -8    0.50    3.63
  -5  -1  -8   -0.48    3.60
   5  -1   9    2.00    5.87
   5   1   9   -1.48    6.24
   5   1   9    2.86    6.06
   5  -1   9    3.08    6.12
  -5   1  -9   -2.50    3.91
  -5  -1  -9    0.03    3.90
   5  -1  10   38.76    6.90
   5   1  10   36.62    6.84
   5  -1  10   40.86    7.57
   5   1  10   31.97    7.28
  -5   1 -10   42.15    4.34
  -5  -1 -10   42.32    4.34
   5   1  11 1268.10   33.90
   5  -1  11 1204.76   33.56
   5  -1  11 1073.82   33.00
   5   1  11 1139.30   33.22
   5   1  11 1344.89   28.85
   5  -1  11 1269.04   28.78
  -5   1 -11 1159.96   29.19
  -5  -1 -11 1248.03   29.30
   5  -1  12   13.54    6.36
   5   1  12   18.97    6.49
   5   1  12   21.58    7.31
   5  -1  12   14.04    7.07
  -5   1 -12   10.68    4.74
   5   1  12   20.15    3.38
   5  -1  12   12.91    3.37
  -5  -1 -12   28.72    4.86
   5   1  13 1417.83   39.52
   5  -1  13 1332.66   39.21
   5  -1  13 1317.45   38.75
   5   1  13 1388.65   38.98
  -5   1 -13 1433.00   34.87
   5   1  13 1607.34   34.40
   5  -1  13 1529.53   34.35
  -5  -1 -13 1497.08   34.89
   5  -1  14   -2.81    6.31
   5   1  14    2.12    6.20
   5   1  14    0.62    6.96
   5  -1  14    1.25    7.03
  -5   1 -14   -1.25    4.61
  -5  -1 -14    2.54    4.50
   5   1  14    0.46    3.32
   5  -1  14    1.46    3.38
   5   1  15  468.54   17.13
   5  -1  15  401.80   16.56
   5  -1  15  345.85   15.63
   5   1  15  389.36   16.15
   5   1  15  517.29   11.85
   5  -1  15  441.43   11.70
  -5   1 -15  428.60   12.43
  -5  -1 -15  463.59   12.65
   5  -1  16   -0.12    6.16
   5   1  16    2.10    6.48
   5   1  16    1.82    7.23
   5  -1  16    1.30    7.03
  -5   1 -16   -2.31    4.98
  -5  -1 -16    2.12    4.67
   5   1  16    1.93    3.46
   5  -1  16    4.96    3.52
   5   1  17  300.83    8.37
   5  -1  17  279.04    8.22
  -5   1 -17  251.92    9.06
  -5  -1 -17  282.50    9.29
   5  -1  18   84.77    4.66
  -5   1 -18   81.67    5.95
   5   1  18   92.51    4.71
  -5  -1 -18   80.93    5.78
   5  -1  19  174.89    6.05
   5   1  19  185.40    6.02
  -5   1 -19  168.66    7.32
  -5  -1 -19  163.66    7.28
  -5   1 -20    9.72    4.79
  -5  -1 -20   12.70    4.48
   5  -1  20   14.56    3.49
   5   1  20   16.94    3.66
  -5   1 -21   18.35    4.59
  -5  -1 -21   15.90    4.67
   5  -1  21   18.11    3.54
   5   1  21   21.01    3.51
  -5   1 -22    9.49    4.23
  -5  -1 -22   12.64    4.44
   5  -1  22    8.21    3.08
   5   1  22    9.54    3.28
   5   1  23  202.63    5.90
  -5  -1 -23  173.34    6.67
   5  -1  23  181.84    5.87
  -5   1 -23  163.03    6.74
  -5  -1 -24   15.76    4.04
  -5   1 -24   14.10    4.01
   5   1  24   20.59    2.92
   5  -1  24   17.23    3.03
  -5   1 -25    2.31    3.60
  -5  -1 -25    1.99    3.50
   5   1  25    4.47    2.75
   5  -1  25    4.41    2.63
  -5   1 -26    1.32    3.27
  -5  -1 -26    1.57    3.24
   5   1  26    3.36    2.54
   5  -1  26    1.59    2.55
   5   1  27  120.37    4.13
   5  -1  27  121.15    4.12
  -5   1 -27  127.57    4.49
  -5  -1 -27  131.88    4.51
  -5  -1 -28    1.69    2.26
  -5   1 -28    3.30    2.25
   5   2 -31   -1.22    1.77
   5  -2 -30   31.90    4.19
   5   2 -30   19.01    2.20
   5   2 -29   29.02    2.53
   5  -2 -29   20.62    2.40
   5   2 -28   54.89    4.13
   5  -2 -28   55.92    4.06
   5   2 -28   62.90    3.09
   5  -2 -28   57.72    3.07
  -5   2  27    3.25   11.62
   5  -2 -27    6.12    2.53
   5   2 -27   10.39    2.68
   5   2 -27   10.39    3.82
   5  -2 -27    5.71    3.71
   5  -2 -26   69.54    4.34
   5   2 -26   65.75    4.62
   5  -2 -26   70.73    3.46
   5   2 -26   70.19    3.49
  -5  -2  26   63.36    3.61
  -5   2  25   -0.81   10.46
   5  -2 -25   -0.66    2.82
   5   2 -25    2.10    3.92
   5  -2 -25   -2.70    4.01
  -5  -2  25   -1.48    3.03
  -5   2  24    6.56    9.40
  -5  -2  24   -0.06    3.11
   5   2 -24    1.03    4.23
   5  -2 -24    2.61    3.89
  -5   2  23   15.87    9.59
   5   2 -23    1.81    4.24
  -5  -2  23    2.82    3.28
   5  -2 -23    3.17    4.27
  -5  -2  22    7.16    3.40
   5   2 -22    2.43    4.30
   5  -2 -22   11.93    4.47
  -5  -2  21   50.71    3.92
   5   2 -21   55.82    4.81
   5  -2 -21   63.71    4.83
  -5   2  20    8.84    9.55
   5   2 -20   18.76    4.60
   5  -2 -20   13.29    4.60
  -5  -2  20   17.51    3.41
   5  -2 -20   14.20    8.30
   5   2 -20   13.12    7.79
  -5   2  19   -8.54    9.46
   5   2 -19   10.21    4.49
   5  -2 -19   13.06    4.58
  -5  -2  19    8.67    3.30
   5  -2 -19   13.48    7.96
   5   2 -19    6.31    6.95
  -5   2  18    4.99    9.31
   5  -2 -18   17.35    4.12
   5   2 -18   17.77    4.17
  -5  -2  18   12.48    3.27
   5  -2 -18    7.39    8.41
   5   2 -18    7.61    7.62
  -5   2  17   60.49   10.08
   5  -2 -17   82.40    5.17
   5   2 -17   88.92    5.16
   5  -2 -17   73.87    9.62
   5   2 -17   72.14    9.04
  -5  -2  17   79.71    4.29
   5  -2 -17   79.87   11.21
   5  -2 -16   21.85    8.57
   5   2 -16   29.05    8.26
   5  -2 -16   32.00   10.61
  -5   2  16   54.21    9.62
   5  -2 -16   36.75    4.19
   5   2 -16   33.41    4.44
  -5  -2  16   28.92    3.49
   5  -2 -16   38.55    3.16
   5  -2 -15   57.59   11.48
   5  -2 -15   41.15    8.98
   5   2 -15   44.25    8.39
   5  -2 -15   45.68    4.61
   5   2 -15   50.84    4.61
  -5  -2  15   48.88    3.73
   5  -2 -15   54.45    3.31
   5   2 -15   59.07    3.48
   5  -2 -14  298.14   16.86
   5   2 -14  306.59    9.05
   5  -2 -14  322.47    9.09
   5   2 -14  286.20   13.53
  -5  -2  14  305.79    8.61
   5  -2 -14  262.72   13.80
   5  -2 -14  346.58    8.38
   5   2 -14  324.82    8.37
   5  -2 -13   51.44   11.29
   5  -2 -13   47.91    8.36
  -5   2  13   62.23   12.60
   5  -2 -13   54.23    4.20
   5   2 -13   46.62    4.41
   5   2 -13   54.87    7.90
  -5  -2  13   51.17    3.68
   5  -2 -13   52.84    3.23
   5   2 -13   56.85    3.35
   5  -2 -12   -9.12   10.59
   5  -2 -12    2.70    7.44
   5   2 -12   -3.68    6.88
  -5   2  12  -12.63    9.97
  -5  -2  12    1.57    2.85
   5   2 -12   -1.36    3.63
   5  -2 -12    2.07    3.54
   5  -2 -12    1.84    2.34
   5   2 -12    0.86    2.50
   5  -2 -11  183.61   10.45
   5   2 -11  173.33   10.66
  -5  -2  11  165.14    5.72
   5  -2 -11  201.47    5.55
   5   2 -11  186.30    5.49
   5  -2 -11  171.84   14.93
   5  -2 -10  652.54   21.73
   5   2 -10  673.27   21.82
  -5  -2  10  667.68   16.97
   5  -2 -10  761.34   16.94
   5   2 -10  747.43   16.95
   5  -2 -10  639.53   25.34
  -5  -2   9    8.59    2.56
   5  -2  -9   13.13    2.52
   5   2  -9    8.59    2.51
   5  -2  -9    8.27   11.72
   5  -2  -9   11.40    7.38
   5   2  -9   10.80    6.53
  -5  -2   8    9.71    2.40
   5  -2  -8   12.51    2.72
   5   2  -8   16.85    2.67
   5  -2  -8   12.22   11.58
   5   2  -8   11.85    6.78
   5   2  -7   91.10    7.92
   5  -2  -7   87.31    3.77
   5   2  -7  105.04    3.83
   5  -2  -7   95.47   14.19
   5   2  -6  172.45   11.97
   5   2  -6  168.55    9.47
   5  -2  -6  188.67    5.48
   5   2  -6  192.37    5.54
  -5  -2   6  165.26   11.27
   5  -2  -6  176.77   16.18
   5   2  -5  256.92   14.70
   5   2  -5  257.93   11.49
   5   2  -5  294.20    7.85
  -5  -2   5  259.27   13.27
   5   2  -4   85.54   11.41
   5  -2  -4  109.34   14.93
   5   2  -4  108.81    4.02
   5  -2  -4  120.32    4.50
   5   2  -4   88.86    7.34
   5   2  -3  164.61    8.34
   5  -2  -3  146.79   14.35
   5   2  -3  155.22   12.89
   5   2  -2  293.43   15.89
   5  -2  -2  313.15   17.72
   5   2  -1  156.82   13.27
   5  -2  -1  150.99   14.57
   5  -2   0   19.29    7.02
   5   2   0   29.58    7.16
   5  -2   0   16.32   11.06
   5  -2   1  318.14   13.22
   5   2   1  290.36   13.02
   5  -2   1  344.20   18.98
   5  -2   2  117.76    8.65
   5   2   2  107.82    8.59
   5  -2   2  120.79   14.70
   5  -2   3   65.69    7.68
   5   2   3   57.01    7.58
   5  -2   3   53.83    7.76
   5   2   3   42.15    8.04
   5  -2   3   57.29   13.12
   5  -2   4  150.77    9.54
   5   2   4  157.46   10.32
   5  -2   4  146.11    9.22
   5   2   4  175.61    9.64
   5  -2   5  172.39    5.73
   5  -2   5  161.85   10.25
   5   2   5  153.74   10.05
   5  -2   5  154.20    9.34
   5   2   5  151.48    9.41
   5  -2   6  512.28   17.85
   5   2   6  471.47   17.76
   5   2   6  491.15   17.42
   5  -2   6  515.30   17.63
   5  -2   7  279.31   12.49
   5   2   7  315.37   12.71
   5   2   7  327.55   12.93
   5  -2   7  293.20   12.62
   5  -2   7  296.64   18.91
   5  -2   7  297.21    8.21
  -5   2  -7  327.16    8.80
   5  -2   8  115.65    4.33
  -5  -2  -8  130.95    5.38
  -5   2  -8  107.80    5.28
   5  -2   8  111.92    8.28
   5   2   8  125.79    8.85
   5   2   8  126.08    8.66
   5  -2   8  117.63    8.49
  -5   2  -9    0.13    3.82
  -5  -2  -9    4.22    3.95
   5  -2   9    5.37    5.99
   5   2   9    5.01    6.31
   5   2   9    2.31    6.16
   5  -2   9    0.94    6.06
  -5  -2 -10  641.07   15.59
  -5   2 -10  623.80   15.55
   5   2  10  636.32   19.78
   5  -2  10  615.01   19.68
   5   2  10  576.86   19.45
   5   2  11  261.54    7.66
   5  -2  11  273.32    7.66
  -5   2 -11  268.58    8.39
  -5  -2 -11  279.64    8.43
   5   2  11  294.09   12.65
   5  -2  11  288.70   12.64
   5  -2  11  252.39   11.98
   5   2  11  254.20   11.92
  -5   2 -12   16.20    4.48
  -5  -2 -12   21.65    4.54
   5   2  12   24.86    3.25
   5  -2  12   16.38    3.30
   5  -2  12   25.02    6.76
   5   2  12   25.93    7.00
   5   2  12   30.98    7.20
   5  -2  12   23.34    7.24
   5  -2  13  653.67   15.61
   5   2  13  672.95   15.67
  -5   2 -13  602.24   16.15
  -5  -2 -13  662.91   16.30
   5   2  13  637.60   20.86
   5  -2  13  622.75   20.68
   5  -2  13  544.04   20.00
   5   2  13  583.71   20.23
   5   2  14   58.39    3.93
   5  -2  14   45.35    3.89
  -5   2 -14   44.68    4.93
  -5  -2 -14   52.41    4.88
   5   2  14   56.22    7.83
   5  -2  14   44.40    8.15
   5  -2  14   44.64    7.30
   5   2  14   51.14    7.41
  -5   2 -15   19.23    4.65
  -5  -2 -15   25.99    4.81
   5   2  15   36.41    3.59
   5  -2  15   28.07    3.63
   5  -2  15   20.60    6.76
   5   2  15   34.67    7.13
   5   2  15   39.03    7.61
   5  -2  15   28.32    7.53
  -5   2 -16   19.62    4.83
  -5  -2 -16   29.80    4.92
   5   2  16   36.96    3.76
   5  -2  16   30.77    3.60
   5   2  17  227.05    6.85
   5  -2  17  206.93    6.64
  -5  -2 -17  206.81    7.78
   5   2  18   24.33    3.35
  -5   2 -18   12.96    4.69
  -5  -2 -18   24.23    4.61
   5  -2  18   15.78    3.44
   5   2  19  112.76    4.74
   5  -2  19  104.43    4.83
  -5   2 -19  116.38    5.84
  -5  -2 -19  119.54    5.76
   5  -2  19  101.01    5.04
   5   2  20    6.57    3.28
   5  -2  20    2.21    3.10
  -5   2 -20    4.11    4.54
  -5  -2 -20    6.09    4.46
   5   2  21   93.37    4.26
   5  -2  21   85.27    4.37
  -5   2 -21   81.99    5.17
  -5  -2 -21   96.21    5.32
  -5   2 -22   14.79    4.02
  -5  -2 -22   11.72    4.12
   5   2  22   12.83    3.14
   5  -2  22   14.10    3.04
  -5   2 -23    2.99    3.99
  -5  -2 -23    0.59    3.87
   5   2  23    1.01    2.86
   5  -2  23    1.88    2.78
  -5   2 -24    9.76    3.77
  -5  -2 -24   16.20    3.81
   5  -2  24   13.52    2.70
   5   2  24   16.06    2.89
   5   2  25   76.29    3.60
   5  -2  25   83.56    3.67
  -5   2 -25   85.42    4.13
  -5  -2 -25   81.16    4.16
  -5  -2 -26   38.72    3.33
   5   2  26   39.89    2.81
   5  -2  26   36.13    2.83
  -5   2 -26   38.13    3.37
  -5   2 -27    9.24    2.60
  -5  -2 -27    9.09    2.57
   5  -2  27    7.42    2.11
  -5   2 -28    9.97    1.97
  -5  -2 -28    9.08    1.88
   5  -3 -32   -0.04    1.21
   5  -3 -31   -0.37    1.77
   5   3 -30    3.45    1.84
  -5  -3  29   36.81    2.63
   5   3 -29   47.11    2.54
  -5  -3  28   10.26    2.69
   5   3 -28   10.93    2.36
   5  -3 -27  164.60    5.59
   5   3 -27  159.69    5.69
   5   3 -27  167.78    4.94
  -5  -3  27  148.01    5.09
  -5   3  26    2.28   10.62
   5   3 -26    8.35    2.56
   5   3 -26    4.95    3.46
   5  -3 -26    6.86    3.54
  -5  -3  26    7.20    3.04
  -5   3  25   -3.25    9.86
  -5  -3  25    3.29    3.13
   5  -3 -25    5.73    2.39
   5   3 -25    5.13    2.62
   5   3 -25    3.39    3.72
   5  -3 -25    4.56    3.52
   5  -3 -24  120.91    5.26
   5   3 -24  126.82    5.30
   5  -3 -24  113.08    4.29
   5   3 -24  121.42    4.46
   5   3 -23   55.83    4.58
   5  -3 -23   72.25    4.54
  -5  -3  23   49.20    4.03
   5  -3 -23   75.16    3.52
   5   3 -23   54.00    3.50
   5   3 -22   21.84    4.27
   5  -3 -22   29.98    4.30
  -5  -3  22   19.78    3.68
   5  -3 -22   26.57    3.08
   5   3 -22   24.37    3.10
   5   3 -21  109.59    5.25
   5  -3 -21  111.79    5.43
  -5  -3  21   90.90    4.86
   5  -3 -21  107.53    4.17
   5   3 -21  107.38    4.41
  -5   3  20   -6.25    8.39
   5   3 -20    0.65    4.06
   5  -3 -20   -1.19    3.86
  -5  -3  20   -0.08    3.46
   5  -3 -20    0.84    2.59
   5   3 -20    2.06    2.85
   5  -3 -19   25.02    8.55
  -5  -3  19   14.95   13.29
   5  -3 -19   16.21    7.82
   5   3 -19    9.15    7.32
  -5   3  19   -4.95    8.47
   5   3 -19   12.67    4.38
   5  -3 -19   21.10    4.33
  -5  -3  19   14.04    3.78
   5  -3 -19   20.84    2.96
   5   3 -19   13.89    3.01
  -5  -3  18    8.99   12.59
   5  -3 -18    3.67    7.80
   5   3 -18    7.78    7.08
   5  -3 -18   12.69    8.95
  -5  -3  18    3.89   11.13
  -5   3  18    5.22    8.63
   5  -3 -18   10.57    4.16
   5   3 -18   13.29    4.21
  -5  -3  18    8.62    3.52
   5  -3 -18    8.95    2.69
   5   3 -18   10.48    2.96
  -5  -3  17   -2.89   12.56
   5  -3 -17    0.25    7.72
   5   3 -17   -0.11    6.77
   5  -3 -17    5.75   10.29
  -5  -3  17    1.60   10.96
  -5   3  17    1.50    8.21
   5  -3 -17    2.41    3.87
   5   3 -17    1.89    3.73
  -5  -3  17    1.42    3.48
   5  -3 -17    5.04    2.64
   5   3 -17    1.96    2.87
  -5  -3  16   10.34   12.50
   5  -3 -16   -1.34    7.61
   5   3 -16    4.11    7.46
   5  -3 -16    2.49   10.51
  -5  -3  16    9.19   11.50
  -5   3  16   16.75    8.22
   5  -3 -16    7.33    4.10
   5   3 -16    7.17    4.04
  -5  -3  16    6.24    3.67
   5  -3 -16    8.34    2.82
   5   3 -16    8.15    2.81
  -5  -3  15  126.32   15.41
   5  -3 -15  124.58   13.42
   5   3 -15  105.87    9.48
  -5  -3  15  124.99    5.30
   5  -3 -15  105.74    9.91
   5  -3 -15  125.49    4.59
   5   3 -15  132.96    4.59
   5  -3 -15  123.31    5.39
   5   3 -15  115.30    5.41
  -5  -3  14  161.55   15.13
   5  -3 -14  186.44   14.99
   5  -3 -14  159.38   10.90
   5   3 -14  150.01   10.45
  -5  -3  14  153.63    6.03
   5  -3 -14  187.17    5.46
   5   3 -14  179.18    5.53
   5   3 -14  172.17    6.35
   5  -3 -14  196.57    6.44
  -5  -3  13   34.09   11.53
   5  -3 -13   22.36   11.40
   5  -3 -13   22.53    7.36
   5   3 -13   29.13    7.53
  -5  -3  13   22.87    3.61
   5  -3 -13   26.11    2.77
   5   3 -13   25.66    2.76
   5  -3 -13   29.17    3.94
   5   3 -13   27.73    3.74
  -5  -3  12   48.85   11.59
   5  -3 -12   34.92    7.69
   5  -3 -12   40.64   11.90
   5   3 -12   52.12    8.12
  -5  -3  12   45.32    3.81
   5  -3 -12   41.67    2.99
   5   3 -12   54.63    3.06
   5   3 -12   54.26    4.16
   5  -3 -12   47.48    4.00
  -5  -3  11  183.50   14.65
   5  -3 -11  153.52   14.52
   5   3 -11  164.60   10.07
  -5  -3  11  163.27    5.59
   5  -3 -11  162.21    9.99
   5  -3 -11  172.64    5.15
   5   3 -11  156.97    5.19
   5  -3 -11  174.38    5.87
   5   3 -11  165.62    5.91
  -5  -3  10    7.75    9.65
   5  -3 -10    1.44   11.14
   5  -3 -10    6.10    7.09
   5   3 -10    1.84    6.68
   5  -3 -10    6.06    2.44
   5   3 -10    6.24    2.48
  -5  -3  10    7.21    2.79
  -5  -3   9   20.33   10.39
   5  -3  -9   20.97   11.67
   5  -3  -9   17.72    7.30
   5   3  -9   23.53    6.82
   5  -3  -9   20.03    2.64
   5   3  -9   22.52    2.67
  -5  -3   9   21.05    3.07
   5  -3  -8    8.02   12.29
  -5  -3   8   18.24   10.00
   5  -3  -8   15.49    6.75
   5   3  -8   12.93    6.69
   5  -3  -8   14.54    2.78
   5   3  -8   13.82    2.64
  -5  -3   8   13.64    2.75
   5  -3  -7   19.72   12.24
   5  -3  -7   25.83    7.11
  -5  -3   7   37.61   10.28
   5   3  -7   33.59    6.67
   5  -3  -7   28.97    2.79
   5   3  -7   39.34    2.87
  -5  -3   7   34.01    2.87
   5  -3  -6    6.49    2.60
   5   3  -6    5.02    2.63
   5  -3  -6   13.48   13.00
   5  -3  -6    7.62    6.38
   5   3  -6   12.40    5.73
  -5  -3   6    3.16    8.81
   5  -3  -5  430.19   23.80
  -5  -3   5  476.49   19.25
   5  -3  -5  482.38   16.18
   5  -3  -5  485.56   12.71
   5   3  -5  514.05   15.74
   5   3  -5  547.17   12.55
   5   3  -4  847.18   22.29
   5  -3  -4  814.94   19.44
   5  -3  -3  433.74   11.04
   5   3  -3  403.12   17.97
   5  -3  -2  124.78    4.78
   5  -3  -2  142.26   14.77
   5  -3  -1  113.06    4.51
   5  -3  -1  116.78   13.73
   5  -3  -1   95.97    8.42
   5   3  -1  111.80    8.73
   5  -3   0  534.97   12.78
   5   3   0  509.07   17.35
   5  -3   1   15.78    3.23
   5  -3   1    0.70    5.90
   5   3   1   -0.20    6.16
   5  -3   2  230.26   10.50
   5   3   2  198.07   10.30
   5  -3   3   30.82   12.34
   5  -3   3   36.46    6.57
   5   3   3   35.22    6.65
   5  -3   4   41.38    4.47
   5  -3   4   36.75   13.18
   5   3   4   44.45    7.91
   5  -3   4   41.93    6.40
   5   3   4   49.29    6.45
   5  -3   4   32.33    7.04
   5  -3   5  118.30    5.00
   5  -3   5  101.16   14.68
   5  -3   5  102.97    8.72
   5   3   5  102.60    8.97
   5  -3   5   90.82    7.66
   5   3   5  117.22    7.97
   5  -3   6   71.75    4.13
   5  -3   6   63.87   13.42
   5  -3   6   53.83    7.27
   5   3   6   46.68    7.98
   5   3   6   62.68    7.05
   5  -3   6   53.86    6.92
   5  -3   7  136.15   16.01
  -5  -3  -7  162.87    5.65
  -5   3  -7  154.87    5.78
   5  -3   7  157.17    5.37
   5  -3   7  139.24    9.06
   5   3   7  107.04    9.03
   5   3   7  131.88    8.58
   5  -3   7  140.98    8.62
   5  -3   8  272.52   11.26
   5   3   8  282.18   11.56
   5   3   8  330.83   11.16
   5  -3   8  299.85   10.91
   5  -3   8  278.45   18.37
   5  -3   8  298.19    6.30
  -5   3  -8  301.36    6.78
  -5  -3  -8  315.63    7.02
  -5   3  -9   -3.72    3.74
  -5  -3  -9   -3.30    3.92
   5  -3   9   -1.27    2.95
   5   3   9   -0.92    6.15
   5  -3   9    1.53    6.15
   5  -3   9    2.04    6.15
   5   3   9   -0.33    6.23
   5  -3   9   -1.74   12.30
  -5  -3 -10   55.30    4.35
   5   3  10   57.03    3.38
   5  -3  10   62.63    3.53
  -5   3 -10   52.79    4.53
   5  -3  10   56.35    7.14
   5   3  10   45.72    7.42
   5   3  10   60.32    7.45
   5  -3  10   64.64    7.42
   5  -3  10   76.11   14.23
   5   3  11  105.78    4.24
   5  -3  11   93.19    4.25
  -5   3 -11   89.54    5.10
  -5  -3 -11   95.85    5.21
   5  -3  11   77.54    7.69
   5   3  11   85.11    8.44
   5   3  11  106.92    8.48
   5  -3  11   81.06    8.25
   5  -3  11   83.48   14.59
   5   3  12  148.05    5.01
   5  -3  12  144.62    4.98
  -5   3 -12  119.66    5.88
  -5  -3 -12  138.36    5.80
   5   3  12  133.96    9.33
   5  -3  12  133.59    9.25
   5  -3  12  112.69    8.89
   5   3  12  117.72    8.98
   5  -3  12  104.00   15.47
   5   3  13   86.75    4.15
   5  -3  13   77.66    4.09
  -5   3 -13   79.46    5.00
  -5  -3 -13   80.77    5.13
   5   3  13   78.89    8.23
   5  -3  13   65.12    8.01
   5  -3  13   73.43    7.76
   5   3  13   61.02    7.87
   5  -3  13   65.06   14.13
   5   3  14  102.29    4.24
   5  -3  14   89.52    4.37
  -5   3 -14   78.15    5.16
  -5  -3 -14   84.59    5.29
   5   3  14   85.35    8.20
   5  -3  14   83.85    8.35
   5  -3  14   80.25    7.88
   5   3  14   70.93    8.07
   5  -3  14   68.34   14.13
   5  -3  15   -2.39    6.50
  -5   3 -15    0.26    4.35
  -5  -3 -15    3.67    4.14
   5  -3  15    2.34    3.15
   5   3  15    1.55    3.20
  -5   3 -16   -2.34    4.29
  -5  -3 -16   -2.33    4.26
   5   3  16    1.51    3.20
   5  -3  16    0.07    3.01
   5   3  17   71.25    3.84
   5  -3  17   62.82    3.84
  -5   3 -17   51.08    4.97
  -5  -3 -17   58.34    4.84
   5  -3  18   27.60    4.36
  -5   3 -18   20.47    4.41
  -5  -3 -18   25.60    4.60
   5  -3  18   25.81    3.45
   5   3  18   22.77    3.29
   5  -3  19   73.32    4.70
  -5   3 -19   79.14    4.89
  -5  -3 -19   73.35    5.06
   5   3  19   70.65    4.08
   5  -3  19   77.98    4.00
   5  -3  20   -1.12    3.50
  -5   3 -20   -0.29    4.09
  -5  -3 -20    0.97    4.06
   5   3  20    1.45    2.86
   5  -3  20   -1.41    2.99
  -5   3 -21   -0.71    3.73
  -5  -3 -21    4.47    3.86
   5   3  21    4.08    2.88
   5  -3  21    1.46    2.90
  -5   3 -22   17.98    3.90
  -5  -3 -22   22.02    3.87
   5  -3  22   21.29    2.93
   5   3  22   23.90    2.90
   5   3  23   98.99    3.99
  -5   3 -23   99.78    4.64
  -5  -3 -23  102.03    4.69
  -5   3 -24    0.72    3.22
   5   3  24    3.16    2.46
  -5  -3 -24   -0.08    3.05
  -5   3 -25   37.62    3.24
   5   3  25   37.26    2.67
  -5  -3 -25   35.44    3.14
  -5   3 -26    1.97    2.44
  -5  -3 -26    0.69    2.37
  -5  -3 -27   68.70    2.67
  -5   3 -27   64.55    2.82
   5  -4 -31    0.82    1.46
  -5  -4  31    1.50   10.61
   5  -4 -30    3.79    1.99
  -5  -4  29    0.32    2.09
   5   4 -29    1.48    1.71
  -5  -4  28   70.60    3.39
   5   4 -28   76.92    2.95
  -5  -4  27   98.38    4.30
   5   4 -27  120.93    3.76
   5   4 -26   55.79    2.89
  -5  -4  26   49.67    3.63
   5  -4 -26   63.50    3.61
   5   4 -26   52.35    3.63
   5   4 -25   78.60    3.33
  -5  -4  25   71.04    4.21
   5   4 -25   85.12    4.27
   5  -4 -25   83.30    4.11
   5   4 -24   37.75    2.89
  -5  -4  24   41.71    3.82
   5   4 -24   38.90    3.78
   5  -4 -24   44.70    3.78
   5   4 -23  100.07    3.87
  -5  -4  23   86.58    4.79
   5   4 -23  101.62    4.73
   5  -4 -23  101.97    4.62
   5   4 -22   68.83    3.42
  -5  -4  22   68.05    4.53
   5  -4 -22   70.76    4.36
   5   4 -22   66.78    4.31
  -5  -4  21  279.84   18.63
  -5   4  21  324.91   19.26
   5  -4 -21  648.35   15.29
   5   4 -21  671.02   15.42
  -5  -4  21  702.17   16.02
   5  -4 -21  706.01   15.88
   5   4 -21  682.62   15.93
  -5  -4  20    7.87    9.62
   5   4 -20   18.73    2.98
   5  -4 -20   12.43    2.58
  -5  -4  20   21.17    3.91
   5   4 -20   17.08    3.97
   5  -4 -20   14.92    3.89
   5   4 -19   18.26    2.71
   5  -4 -19    9.45    2.65
  -5  -4  19   17.63    3.91
   5  -4 -19   14.00    3.80
   5   4 -19   18.56    3.91
   5  -4 -18   43.77    4.00
   5   4 -18   41.96    3.98
  -5  -4  18   37.36   15.12
   5  -4 -18   39.57    7.90
   5   4 -18   34.04    7.81
   5  -4 -18   33.39   10.17
  -5  -4  18   10.34   11.29
  -5  -4  18   40.95    4.29
   5  -4 -18   40.64    3.00
   5   4 -18   39.56    3.14
   5  -4 -17   23.74    3.92
   5   4 -17   22.98    3.96
  -5  -4  17   16.25   13.90
   5  -4 -17   17.19    7.46
   5   4 -17   19.11    7.47
   5  -4 -17   21.28   10.54
  -5  -4  17    3.19   11.99
  -5  -4  17   21.42    4.00
   5  -4 -17   19.99    2.75
   5   4 -17   20.13    2.71
   5  -4 -16   10.44    3.71
   5   4 -16    8.95    3.86
  -5  -4  16   11.73   14.07
   5  -4 -16    8.30    6.88
   5   4 -16    6.60    6.80
   5  -4 -16    5.38   10.36
  -5  -4  16    2.10   12.49
  -5  -4  16    6.98    3.76
   5  -4 -16    7.27    2.43
   5   4 -16   10.50    2.73
   5  -4 -15  380.44    9.85
   5   4 -15  349.96    9.84
  -5  -4  15  427.06   22.53
   5  -4 -15  343.10   19.35
   5   4 -15  311.56   14.07
  -5  -4  15  345.69    9.92
   5  -4 -15  320.04   14.25
   5  -4 -15  388.82    9.25
   5   4 -15  371.32    9.31
   5  -4 -14  134.61    5.28
   5   4 -14  122.11    5.16
   5   4 -14  109.54    9.22
   5  -4 -14  120.69    9.52
  -5  -4  14  117.46    5.29
   5  -4 -14  130.31    4.39
   5   4 -14  117.44    4.31
  -5  -4  14  130.71   16.36
   5  -4 -14  115.82   13.78
   5  -4 -13    3.19    3.55
   5   4 -13    1.59    3.59
  -5  -4  13   -0.05    3.75
   5  -4 -13    3.24    2.49
   5   4 -13    1.29    2.63
  -5  -4  13   -1.79   12.86
   5  -4 -13    2.80    6.84
   5  -4 -13    4.14   12.25
   5   4 -13   -0.31    6.91
   5   4 -12    7.34    3.50
   5  -4 -12    6.77    3.28
  -5  -4  12    8.37    3.63
   5  -4 -12    9.71    2.82
   5   4 -12    8.66    2.55
   5  -4 -12    9.88    6.96
   5  -4 -12   13.83   12.27
  -5  -4  12   20.78   13.34
   5   4 -12    7.91    6.96
   5  -4 -11  254.47    7.46
   5   4 -11  249.06    7.44
   5   4 -11  213.02   11.00
   5  -4 -11  239.18   11.42
  -5  -4  11  245.37    7.61
   5  -4 -11  263.67    6.88
   5   4 -11  273.45    7.02
  -5  -4  11  256.54   17.79
   5  -4 -11  232.05   16.92
   5   4 -10   92.38    4.60
   5  -4 -10  107.73    4.60
  -5  -4  10  105.81   13.49
   5  -4 -10   92.81   14.06
   5  -4 -10  108.75    3.92
   5   4 -10  110.18    3.96
   5   4 -10   91.54    7.93
   5  -4 -10   97.05    8.60
  -5  -4  10  103.19    4.42
   5  -4  -9    9.76   12.32
   5  -4  -9    8.18    6.69
   5   4  -9    8.60    6.04
  -5  -4   9   12.30   11.27
  -5  -4   9   15.33    3.15
   5  -4  -9   18.85    2.84
   5   4  -9   28.75    2.98
   5  -4  -8   -1.59    2.57
   5   4  -8   -0.45    2.54
  -5  -4   8    6.02    8.66
   5  -4  -8   -0.93    4.09
  -5  -4   8   -1.73    2.96
  -5  -4   8   -4.02   10.98
   5  -4  -8   -2.15   11.91
   5  -4  -8   -1.07    6.25
   5   4  -8   -1.06    5.62
   5  -4  -7   63.26    3.13
   5   4  -7   70.41    3.36
   5  -4  -7   82.46    4.39
   5  -4  -7   59.92    6.77
   5   4  -7   60.20    6.40
  -5  -4   7   58.45   11.36
   5  -4  -7   56.41   13.13
  -5  -4   7   68.15    9.01
   5  -4  -6  147.17    5.73
   5  -4  -6  168.39    8.70
   5  -4  -6  141.72   15.11
  -5  -4   6  130.46   12.49
  -5  -4   6  135.33    9.90
   5  -4  -5  155.54   16.54
  -5  -4   5  162.33   12.55
   5  -4  -5  166.93    5.99
   5  -4  -4   11.73   13.89
   5  -4  -4    6.37    3.54
   5  -4  -3    0.04    3.43
   5  -4  -2    0.52    3.25
   5  -4  -2    0.71    5.78
   5   4  -2    3.38    6.14
   5  -4  -1  292.93   12.43
   5   4  -1  293.98   12.54
   5  -4   0   62.58    3.92
   5  -4   0   45.04    6.62
   5   4   0   39.70    6.57
   5  -4   0   59.71   15.32
   5  -4   1   49.05    3.77
   5   4   1   40.14    6.66
   5  -4   1   41.91    6.60
   5  -4   1   47.49   13.08
   5  -4   2  190.51    9.46
   5   4   2  175.46    9.47
   5  -4   2  209.50   16.55
   5  -4   3   19.26    4.03
   5  -4   3   18.06    5.54
   5   4   3   18.08    5.57
   5  -4   3   16.81   12.05
   5  -4   4   75.08    5.49
   5  -4   4   78.61    7.26
   5   4   4   79.17    7.38
   5  -4   4   79.60   13.57
   5  -4   5   23.09    3.78
   5   4   5   15.61    5.57
   5  -4   5   16.29    5.80
   5  -4   5   15.66   11.99
   5   4   6  171.18    8.84
   5  -4   6  180.07    9.09
   5  -4   6  162.93   10.15
   5   4   6  147.40    9.63
   5  -4   6  202.29    5.86
  -5   4  -6  202.23    5.64
  -5  -4  -6  196.74    5.64
   5  -4   6  200.81   16.29
  -5   4  -7   -1.40    3.39
  -5  -4  -7   -1.86    3.35
   5  -4   7   -4.46    3.52
   5   4   7    0.59    6.39
   5   4   7   -1.57    5.73
   5  -4   7    1.11    5.60
   5  -4   7   -0.23    6.71
   5  -4   7    7.80   11.43
   5  -4   8    0.93    6.62
   5   4   8    3.07    6.81
   5   4   8    8.76    5.77
   5  -4   8    8.14    5.43
   5  -4   8   -0.78    3.81
   5  -4   8    0.46    3.25
  -5  -4  -8    1.12    3.27
  -5   4  -8    0.40    3.38
   5  -4   8    7.70   12.03
   5   4   9  181.62    5.52
   5  -4   9  167.53    5.51
  -5  -4  -9  185.18    6.21
  -5   4  -9  167.70    6.18
   5  -4   9  184.39    5.82
   5  -4   9  156.88   10.21
   5   4   9  155.49   10.29
   5   4   9  188.64    9.42
   5  -4   9  160.71    9.33
   5  -4   9  143.49   16.30
  -5   4 -10   92.57    5.02
   5   4  10  111.24    4.33
   5  -4  10  104.27    4.31
  -5  -4 -10  106.28    5.04
   5  -4  10   92.05    8.24
   5   4  10   90.07    8.50
   5   4  10  110.94    8.28
   5  -4  10  108.16    8.04
   5  -4  10   80.80   14.46
  -5   4 -11   18.02    3.54
  -5  -4 -11   16.44    3.62
   5   4  11   14.54    2.84
   5  -4  11   16.80    2.92
   5  -4  11   12.66    6.51
   5   4  11   11.53    6.63
   5   4  11   14.46    5.96
   5  -4  11   19.50    6.54
   5  -4  11   17.76   12.70
  -5   4 -12    5.76    3.64
  -5  -4 -12    1.29    3.61
   5   4  12    4.21    2.76
   5  -4  12    4.72    2.91
   5   4  12    6.49    6.42
   5   4  12    6.17    5.95
   5  -4  12    2.00    5.85
   5  -4  12   -0.45    5.87
   5  -4  12   10.36   11.58
   5   4  13   40.15    3.34
   5  -4  13   36.67    3.15
  -5   4 -13   31.64    4.09
  -5  -4 -13   40.78    4.28
   5   4  13   34.53    6.77
   5  -4  13   25.51    6.44
   5  -4  13   30.58    6.80
   5   4  13   30.50    6.74
   5  -4  13   28.29   12.14
  -5   4 -14    3.06    3.94
  -5  -4 -14    8.91    3.97
   5   4  14    8.68    2.87
   5  -4  14    7.18    2.89
   5   4  15  209.58    6.13
   5  -4  15  198.92    6.18
  -5   4 -15  185.99    6.74
  -5  -4 -15  197.84    6.75
   5   4  16  223.50    6.52
   5  -4  16  220.22    6.52
  -5   4 -16  204.01    7.15
  -5  -4 -16  225.72    7.28
   5  -4  17   86.37    4.14
  -5   4 -17   95.82    4.93
  -5  -4 -17  111.96    4.94
   5   4  17   99.69    4.23
   5  -4  17   93.78    5.44
   5   4  18   86.65    4.00
  -5   4 -18   85.10    4.89
  -5  -4 -18   95.50    4.89
   5  -4  18   88.45    5.13
  -5   4 -19    2.60    3.73
  -5  -4 -19   -0.68    3.71
   5   4  19    3.32    2.73
   5  -4  19    2.84    3.73
  -5   4 -20    6.45    3.42
  -5  -4 -20    4.78    3.43
   5   4  20    6.49    2.64
   5  -4  20    5.36    3.58
   5   4  21  144.41    4.54
  -5   4 -21  120.79    5.05
  -5  -4 -21  139.89    5.15
   5  -4  21  125.22    4.88
  -5  -4 -22   35.05    3.46
   5   4  22   36.78    2.77
  -5   4 -22   40.89    3.53
  -5   4 -23   -1.48    2.90
  -5  -4 -23    0.76    2.85
   5   4  23    2.28    2.21
  -5   4 -24    3.48    2.59
   5   4  24    4.14    2.01
  -5  -4 -24    1.40    2.42
   5   4  24    2.38    4.75
  -5   4 -25   71.13    3.12
   5  -5 -30    0.30    1.46
  -5  -5  30   -2.29   10.48
  -5  -5  29   -3.43   13.78
   5  -5 -29    6.78    2.42
   5  -5 -29   19.15    2.36
  -5  -5  28  217.33    3.82
   5  -5 -28   -0.31    2.82
  -5  -5  27   60.07    3.29
  -5  -5  26    2.46    2.90
  -5  -5  25   60.89    3.82
   5   5 -24   82.53    4.01
   5  -5 -24   84.77    3.86
   5   5 -24   94.29    3.40
  -5  -5  24   89.58    4.51
  -5  -5  23   -0.48    7.75
  -5  -5  23    1.02    3.52
   5   5 -23    0.04    2.12
   5   5 -23    2.43    2.93
   5  -5 -23    2.48    2.81
   5   5 -22   67.24    3.81
   5  -5 -22   76.54    3.86
  -5  -5  22   71.19    4.52
   5   5 -22   71.48    3.22
  -5  -5  21   47.19    9.63
   5   5 -21   33.54    3.43
   5  -5 -21   37.47    3.37
  -5  -5  21   31.49    4.14
   5   5 -21   33.25    2.71
  -5  -5  20   60.40    9.99
   5  -5 -20   66.24    3.89
   5   5 -20   69.82    3.99
  -5  -5  20   59.56    4.61
   5   5 -20   68.67    3.21
  -5  -5  19   -2.74   10.42
   5   5 -19    1.60    3.20
   5  -5 -19   -0.48    3.18
  -5  -5  19   -1.90    4.00
   5   5 -19   -1.51    2.41
  -5  -5  18   -6.52   12.32
   5   5 -18    0.04    3.30
   5  -5 -18   -1.12    3.26
  -5  -5  18   -0.41    3.97
   5   5 -18   -0.73    2.41
  -5  -5  17    0.46   12.31
  -5  -5  17    3.74    3.99
   5   5 -17    3.04    2.46
   5  -5 -17    3.53    3.19
   5   5 -17    5.52    3.33
  -5  -5  16    3.00   13.63
   5  -5 -16    1.24    6.35
   5  -5 -16    0.84   10.78
   5  -5 -16    2.23    3.23
   5   5 -16    1.48    3.31
  -5  -5  16   -1.87    3.74
   5   5 -16    3.65    2.39
  -5  -5  15   41.44   14.33
   5  -5 -15   36.31    6.98
   5  -5 -15   35.31   11.46
  -5  -5  15   44.77   13.28
   5  -5 -15   36.92    3.53
  -5  -5  15   42.57    4.45
   5  -5 -15   34.32    2.75
   5   5 -15   35.82    2.78
  -5  -5  14   26.33   13.23
   5  -5 -14   27.10    6.70
   5  -5 -14   17.44   11.25
   5  -5 -14   27.60    3.46
  -5  -5  14   33.13   12.99
  -5  -5  14   33.03    4.28
   5  -5 -14   27.90    2.53
   5   5 -14   32.08    2.77
  -5  -5  13   47.48   14.81
   5  -5 -13   43.20    7.13
   5  -5 -13   26.06   12.15
  -5  -5  13   41.02    4.21
   5  -5 -13   42.10    2.76
   5   5 -13   44.34    2.93
   5  -5 -13   20.87   12.86
   5  -5 -12  173.84    9.71
  -5  -5  12  189.92    6.67
   5  -5 -12  193.32    5.60
   5  -5 -12  179.50   16.35
  -5  -5  12  173.89   17.05
  -5  -5  11   48.09    4.17
   5  -5 -11   43.08    2.93
  -5  -5  11   44.00   14.37
   5  -5 -11   31.70    6.75
   5  -5 -11   37.05   12.77
  -5  -5  10   10.31    3.62
   5  -5 -10    6.81    2.50
  -5  -5  10   10.11   12.60
   5  -5 -10    5.71    5.98
   5  -5 -10   10.96   11.83
   5  -5  -9   52.27    4.95
  -5  -5   9   65.16   13.28
   5  -5  -9   64.50   14.22
   5  -5  -9   65.46    7.24
   5  -5  -9   69.64    4.81
  -5  -5   9   77.38    4.27
   5  -5  -8  202.25    6.49
   5  -5  -8  177.53    6.65
   5  -5  -8  177.61   15.98
  -5  -5   8  186.14   15.10
  -5  -5   7  175.00   11.33
   5  -5  -7  195.69    6.85
   5  -5  -7  174.86   16.08
  -5  -5   7  213.56   15.19
  -5  -5   6   17.85    8.70
   5  -5  -6   10.96    4.25
   5  -5  -6   14.33    3.97
  -5  -5   6    4.58   10.06
  -5  -5   5  123.56    9.87
   5  -5  -5  128.29    5.59
   5  -5  -5  109.16    9.51
   5  -5  -5  120.84    5.12
  -5  -5   5  102.48   11.59
  -5  -5   4   92.60    9.73
   5  -5  -4   79.20    5.43
   5  -5  -4   74.17    9.01
   5  -5  -4  105.47    4.74
   5  -5  -4   98.85    7.29
   5   5  -4   90.90    7.51
   5  -5  -3   -0.37    5.42
   5   5  -3    4.00    5.33
   5  -5  -3   14.97    5.46
   5  -5  -3    8.61    8.46
  -5  -5   3    6.48    9.58
   5  -5  -3    5.50    3.68
   5  -5  -3   11.33   13.17
   5  -5  -2  156.63    7.25
   5  -5  -2  170.20    9.92
   5  -5  -2  184.17    9.25
   5   5  -2  185.55    9.09
  -5  -5   2  197.94   11.66
   5  -5  -2  213.47    6.46
   5  -5  -2  200.25   18.33
   5  -5  -1   80.23    5.92
   5  -5  -1   73.31    8.74
   5  -5  -1   66.97    6.62
   5   5  -1   72.83    6.61
  -5  -5   1   98.63   10.38
   5  -5  -1   88.51    4.68
   5  -5  -1   99.74   15.46
[truncated: 1,324,646 more chars]
